# Supplementary material for: Transcriptomic approaches for identifying potential transmission blocking vaccine candidates in Plasmodium falciparum: a review of current knowledge and future directions
Source: 3 Biotech. 2023 Sep 12;13(10):344. doi: 10.1007/s13205-023-03752-3 (PMC10497465; doi:10.1007/s13205-023-03752-3)
Supplement: Supplementary file 1 — Supplementary Table1 (XLSX 24 KB) [file 13205_2023_3752_MOESM1_ESM.xlsx]

## Sheet: Sheet1
3 Biotech
Transcriptomic approaches for identifying potential transmission blocking vaccine candidates in Plasmodium falciparum: A review of current knowledge and future directions
Gutthedhar Varijakshi1, Mallya Divya1, Akshay Pramod Ware2, Bobby Paul2, and Abdul Vahab Saadi1,*
1Department of Biotechnology, Manipal School of Life Sciences, Manipal Academy of Higher Education, Manipal 576104, Karnataka, India
2Department of Bioinformatics, Manipal School of Life Sciences, Manipal Academy of Higher Education, Manipal 576104, Karnataka, India
*Corresponding author: saadi.a@manipal.edu
Supplementary Table 1 Summary of transcriptomic datasets exploring parasite factors associated with P. falciparum sexual stage development and transmission
Categories	Database	Accession no.	Subseries	Title of the dataset	Sample type	No. of samples	Design	Platform name	Platform technology	Key findings	Publication	PMID
Epigenetics & Chromatin	NCBI GEO	GSE145378	NA	An exon DNA element modulates heterochromatin spreading in the master regulator for sexual commitment in malaria parasites	in-vitro - iRBC	20	Investigating distribution of HP1 in wild type and two mutant clones	GPL21298 Illumina NextSeq 500	ChIP-seq	DNA element at 3' end of a master regulator of sexual commitment AP2-G controls heterochromatin spreading associated with transmission	Citation missing	NA
	NCBI GEO	GSE159127		5-methylcytosine modification-mediated mRNA stabilization is associated with sexual development of malaria parasites	in-vitro - iRBC					NSUN2-mediated m5C alterations play a key role in regulation of mRNA stability and sexual differentiation	Liu et al., 2022	35210361
			GSE159124			14	Expression profiling of mRNA's extracted from P. falciparum and P. yoelii asexual schizont and gametocyte stages	GPL26836 Illumina NovaSeq 6000	RNA-seq
			GSE159126			14	Methylation profiling of mRNA's extracted from P. falciparum and P. yoelii asexual schizont and gametocyte stages		BisRNA-seq
	NCBI GEO	GSE189197		Transcriptional regulator HDP1 regulates expansion of the inner membrane complex during early sexual differentiation of malaria parasites	in-vitro - iRBC					HDP1 protein is crucial for positive regulation of early gametocyte gene transcription and extension of the inner membrane complex (IMC) to give distinctive shape to gametocytes	Campelo et al., 2022	35136229
			GSE189151			4	Evaluation of genome wide localisation of HDP-1 in day 5 gametocytes	GPL26836 Illumina NovaSeq 6000	ChIP-seq
			GSE189196			3	Transcriptomic analysis of gametocytes (second day) of parental source and HDP-1 deficient gametocytes to identify differentially expressed genes	GPL27825 Illumina HiSeq 4000	RNA-seq
	NCBI GEO	GSE54806	NA	3D7 PfHda2 Knockdown vs. Wildtype	in-vitro - iRBC	22	Expression profiling of PfHDA2 from a wild type and Hda2 knocked-out parasite lines	GPL18267 Agilent-032491	Microarray	PfHDA2 silences the genes involved in virulence and switching the parasite cycle to sexual stages	Coleman et al., 2014	25121747
	NCBI GEO	GSE163432	NA	H3K36 methylation reprograms gene expression to drive early gametocyte development in Plasmodium falciparum	in-vitro - iRBC	17	Evaluation of genome wide localisation of H3K36me2 and H3K36me3 during early gametocytogenesis to identify the correlation between epigenetic changes and global variations in the transcriptional program after sexual commitment	GPL29510 Illumina HiSeq 2500	ChIP-seq	H3K36me2 & 3 associated AP2-G gene repression is engaged in crucial transcriptional changes that occur as gametocytogenesis progresses from early to mid-stage development	Connacher et al., 2021	33794978
	NCBI GEO	GSE102695	NA	Comparative profiling of the heterochromatin landscape in different life cycle stages, strains and species of malaria parasites	in-vitro - iRBC; Patient blood samples	26	Evaluation of genome wide localisation of HP1 in six different Plasmodium species, four strains of Pf (3D7, NF54, NF135 & Pf2004), two strains of Pk (A1.C1 & A1.H1), and three different blood stages of Pf 3D7 (schizont, Stage II/III gametocytes and Stage IV/V gametocytes)	GPL21298 Illumina NextSeq 500 (Pf)	ChIP-seq	The HP1- dependent silencing of genes associated with antigenic variations, invasion and sexual conversion has been preserved throughout the evolution	Fraschka et al., 2018	29503181
	PlasmoDB, NCBI GEO	GSE68667	NA	Epigenetic regulation of Plasmodium falciparum adaptive plasticity in the mosquito	Adult female Anopheles gambiae midgut and salivary glands	21	Expression profiling of gametocytes and sporozoites in mosquito vector	GPL16607 Illumina HiSeq 2000	ChIP-seq, RNA-seq	The mosquito immune system plays a crucial role in choosing the var gene for activation before it is transmitted to human host	Gómez-Díaz et al., 2017	28091569
	NCBI GEO	GSE53176	NA	Heterochromatin protein 1 secures survival and transmission of malaria parasites	in-vitro - iRBC	22	Expression profiling of parasites cultivated in presence of 4nM WR/625nM Shield-1	GPL11248 ZB/SBS-NTU	Microarray	The study provides novel insights into the unexplored gametocyte conversion pathway dependent on HP-1	Brancucci et al., 2014	25121746
	NCBI GEO	GSE208131	NA	Patterns of heterochromatin distribution alterations linked to transcriptional changes at Plasmodium falciparum clonally variant gene loci	in-vitro - iRBC	18	Expression profiling of iRBCs with gametocytes at different time-course	GPL26985 Agilent-085763	Microarray	The putative regulatory region of gdv-1 as ncRNA associated with sexual commitment has different heterochromatin levels between parasite lines with different sexual conversion rates	Citation missing	NA
	NCBI GEO	GSE202214	NA	ChIP-Seq analysis of day 6 male and female gametocytes of the malaria parasite Plasmodium falciparum	in-vitro - iRBC	54	Differential expression profiling of immature male and female gametocytes for histone variants and modifications (H2A.Z, H2A.Zac, H2B.Z, H3K4me3, H3R17me2, H3K27ac, H3K9me3)	GPL21078 Illumina HiSeq 2500	ChIP-seq	Gametocytes have a completely different chromatin landscape than asexual parasites, as well as sex-specific variations
Transcriptional Regulators	NCBI GEO	GSE121312		PfAP2-G target gene promoter mutants expression timecourse	in-vitro - iRBC	22	Expression profiling of AP2-G-DD-KO and AP2-G-DD treated with Shield1	GPL15130 Agilent-037237	Microarray	Direct targets of PfAP2-G throughout many phases of life cycle were identified and also some of the targets are controlled downstream of AP2-G by other effectors; binding of AP2-G and AP2-I at promoters of several invasion genes is associated with regulation of invasion gene expression in committed schizonts.	Josling et al., 2020	32198457
			GSE120448	PfAP2-G ChIP-seq in committed schizonts, sexual rings, and stage I gametocytes		12	Using an anti-HA antibody, genome wide localisation of AP2-G in sexually commited schizont, ring and stage I gametocyte stages was investigated	GPL21078 Illumina HiSeq 2500	ChIP-seq
			GSE120488	PfAP2-G and PfAP2-I ChIP-seq in schizonts		6	Using an anti-GFP and anti-HA for genome wide occupancy of AP2-I and AP2-G respectively was investigated in schizont stages
			GSE120990	PfAP2-G DD +Shld1 vs. -Shld1 expression timecourse		22	Expression profiling of highly synchronous AP2-G-DD parasites treated with sShield1 and ethanol (control) were analysed every 6 hours for 66 hours
	NCBI GEO	GSE94901	NA	GDV1 triggers sexual conversion and differentiation in malaria parasites by antagonizing HP1-dependent gene silencing	in-vitro - iRBC	14	Comparative ChIP-seq time-course experiment was performed using PfGDV1-GFP-DD transgenic parasite line to investigate its association to HP1 and its influence on sexual stages	GPL21298 Illumina NextSeq 500	ChIP-seq, RNA-seq	GDV1 is a novel cell fate decision factor that inhibits HP1- dependent gene silencing and thereby drives sexual differentiation.	Filarsky et al., 2018	29590075
	NCBI GEO	GSE160937		The PfAP2-G2 transcription factor is a critical regulator of gametocyte maturation	in-vitro - iRBC			GPL15130 Agilent-037237	Microarray	PfAP2-G2 is promoter binding transcriptional repressor, critical for gametocyte maturation beyong stage III by interacting with other chromatin modelling proteins	Singh et al., 2021	33368818
			GSE160923	Plasmodium falciparum PfAP2-G2 KO asexual microarray timecourse		16	Tightly synchronized PfAP2-G2 wild type and knocked-out parasite asexual stages were analysed to identify differentially expressed transcripts every 6 hours starting at 3 hpi for 48 hours
			GSE160924	Plasmodium falciparum PfAP2-G2 KO gametocyte microarray timecourse		28	Induced PfAP2-G2 wild type and knocked-out parasites were analysed to identify differentially expressed transcripts every 12 hours, starting at day 1 of gametocytes for 7.5 days. Gametocytes in stages I to IV were included in these time intervals.
	NCBI GEO	GSE149774		A transcriptional repressor programs gametocytogenesis in human malaria parasites (PfAP2-G5)	in-vitro - iRBC			GPL26835 HiSeq X Ten	ChIP-seq, RNA-seq	PfAP2-G5 downregulates early gametocyte genes by supressing PfAP2-G expression and is essential for gametocyte maturation	Shang et al., 2021	34365503
			GSE149772			83	Transcriptional profiling of strand-specific RNA-seq libraries followed by deep sequencing for PfAP2-G5_trun, PfAP2-G5_dDBD, PfAP2-G5_dDBD::PfAP2-G_ko and WT-3D7 lines (control) and also for PfAP2-G5_trun, PfAP2-G4_trun, and WT-NF54 lines (control)
			GSE149773			18	Genome wide occupancy were determined for PfAP2-G5 wild type in trophozoite and G0-G1 gametocyte stages; PfAP2-G in wild type and PfAP2-G truncated parasite lines at trophozoite stage
			GSE157709			12	Genome wide occupancy were determined utilizing an antibody against H3K9ac or H3K9me3 in wild type and AP2-G5 truncated parasite lines in trophozoite stages
			GSE175931			4	Next-generation whole genome sequencing was performed for the genomic DNA extracted from harvested parasites
	NCBI GEO	GSE134268	NA	PfAP2-G ChIP-seq in stage I gametocytes derived via next cycle conversion (NCC) and same cycle conversion (SCC)	in-vitro - iRBC	8	ChIP assay was performed using an antibody against HA on AP2-G-DD line of next cycle conversion (NCC) or same cycle conversion (SCC) gametocyte I stages.	GPL26920 NextSeq 55	ChIP-seq	Identification of immediate targets of PfAP2-G throughout the genome and the significant changes in its occupancy between gametocytes originating from NCC and SCC, implying important biological differences between the two pathways.	Josling et al., 2020	32198457
	NCBI GEO	GSE135006		Conditional expression of PfAP2-G for controlled massive sexual conversion in Plasmodium falciparum	in-vitro - iRBC			GPL21078 Illumina HiSeq 2500	ChIP-seq	Transcriptomic studies revealed the changes that occur after PfAP2-G activation, including the detection of down-regulated genes. Pure preparations of sexually committed stages were obtained which can be used for developing new malaria prevention measures.	Llorà-Batlle et al., 2020	32577509
			GSE135005			8	ChIP-seq was performed against H3K9me3 for the few 3D7 subclones (A stock: E5; B stock: 1.2B) that did not convert when induced with rapamycin and continued proliferation	GPL26985 Agilent-085763	Microarray
			GSE135002			12	Tightly synchronized 3D7 cultures after 15h, 28h and 38h induction were used for time-course transcriptomic analysis. WT and induced cultures in non-inducing conditions were used as controls.
	NCBI GEO	GSE157753	NA	ChIP-seq on PfAP2-G2 in trophozoite and gametocyte stages of parasites.	in-vitro - iRBC	10	To evaluate genome-wide localisation of PfAP2-G2 on trophozoite and gametocyte III stages using GFP tagged PfAP2-G2	GPL21298 GPL21298 Illumina NextSeq 500	ChIP-seq	PfAP2-G2 binds substantially to both intergenic and genic regions of asexual and sexual stages of parasite	Singh et al., 2021	33368818
Early Gametocyte Stage	NCBI GEO	GSE96066	NA	Probing Plasmodium falciparum sexual differentiation at the single cell level	in-vitro - iRBC	1155	iRBCs were single cell sorted at different timelines 4, 8, 12 hours post gametocyte induction by depleting LysoPC to reveal transcriptional variations across mixed stage parasite populations	GPL23997 Illumina NextSeq 500	RNA-seq	The transcriptional pattern was found to be unique from the overall alterations in parasite metabolism seen in response to the stimuli given for inducing sexual commitment	Brancucci et al., 2018	30320226
	NCBI GEO	GSE75295	NA	A crucial role of the zinc finger protein PfZnFP-G in sexual differentiation of the malaria parasites, Plasmodium falciparum	in-vitro - iRBC	30	Expression profiling throughout the parasite life cycle stages was performed for PfZnFP-G wild type and knocked-out lines. PfZnFP-G occupancy throughout the genome was also investigated	GPL11248 ZB/SBS-NTU	Microarray	PfZnFP-G is a transcription factor essential for sexual commitment and is a potential RNA binding protein crucial for gametocyte maturation	Citation missing	NA
	PlasmoDB, NCBI GEO	GSE104889	NA	PFNF54-Pfs16-GFP-LUC gametocyte time course from commitment to maturity	in-vitro - iRBC	16	Expression profiling of sexual commitment untill maturity of the gametocytes	GPL15130 Agilent-037237	Microarray	Potential mRNA dynamics regulators were found that are associated with the parasite's ability for transmission by supporting a well-timed process of transcription	van Biljon et al., 2019	31795940
	NCBI GEO	GSE152536	NA	Whole genome transcriptome profiling of P. falciparum sexually comitted ring stage parasite from malaria patient's peripheral blood	Blood samples (Age: ≤13yrs); Ghana	24	Expression profiling of 18 genes associated with sexual commitment in uncomplicated malaria patients with abundant gametocyte rings	GPL15130 Agilent-037237	Microarray	AP2-G, SURFIN 1.2 and SURFIN 13.1 genes expressed specifically in gametocyte ring stage and can accurately predict gametocytes in asymptomatic infections	Prajapati et al., 2020	33268801
	NCBI GEO	GSE62364	NA	Identification of a subtelomeric gene family expressed during the asexual-sexual stage transition in Plasmodium falciparum	in-vitro - iRBC	8	Expression profiling to identify differentially expressed genes among the clone G+ producing gametocytes and G- producing very few gametocytes	GPL1858 NIAID Pfab	Microarray	Pfg14.748 and Pfg14.744 are expressed in the merozoite prior to its release into the bloodstream for sexual commitment	Eksi et al., 2005	15996767
	NCBI GEO	GSE158689	NA	Regulators of sexual commitment in Plasmodium falciparum	in-vitro - iRBC	21	Expression profiling of P. falciparum mutants unable to form gametocytes to identify transcriptional changes during sexual commitment	GPL21078 Illumina HiSeq 2500	RNA-seq	NA	Citation missing	NA
Mid and Late Gametocyte Stage	PlasmoDB	SRP009370	NA	Transcriptomes of 7 sexual and asexual life stages, Strand specific transcriptomes of 4 life cycle stages	in-vitro - iRBC	NA	Sequencing of strand-specific (unidirectional) cDNA libraries from late trophozoite, schizont, gametocyte II and V to examine antisense transcripts	Illumina 2 G genome analyzer	RNA-seq	The presence of antisense transcripts in some gametocyte genes indicates their importance in gene expression regulation and sexual stage development	López-Barragán et al., 2011	22129310
	PlasmoDB, NCBI GEO	GSE75795	NA	Integrated transcriptomic and proteomic analyses of P. falciparum gametocytes: molecular insight into sex-specific processes and translational repression	in-vitro - iRBC	3	Development of gender-specific fluorescent parasite lines and their transcriptomic and proteomic analysis	GPL16607 Illumina HiSeq 2000	RNA-seq	66% of transcriptome and 47% of the proteome showed differential abundance between the sexes indicating that the morphologies of sex-specific gametocyte are determined by significant variation of the gene expression program	Lasonder et al., 2016	27298255
	NCBI GEO	GSE147643	NA	PfMAP-2 is essential for male gametogenesis in the malaria parasite Plasmodium falciparum	in-vitro - iRBC	8	Expression profiling to identify differentially expressed genes in "stage V ON" and "stage V OFF" gametocytes	GPL28317 Agilent-085039	Microarray	PfMAP2 is not essential in asexual and sexual stages in human host, but crucial during male gametogenesis in mosquito vector	Hitz et al., 2020	32681115
	NCBI GEO	GSE2265	NA	Plasmodium falciparum W2/Dd2 Day 8 gametocytes	in-vitro - iRBC	6	Differential gene expression of day 8 gametocytes of male defective Dd2 and parental W2 clones	GPL1858 NIAID Pfab	Microarray	PfMDV-1 is essential for maturation of gametocytes, especially in male gametocytes	Furuya et al., 2005	16275909
	NCBI GEO	GSE180985	NA	Transcriptome analysis of immature and mature male and female gametocytes of the malaria parasite Plasmodium falciparum	in-vitro - iRBC	19	Transcriptome analysis of parasites during different atges of gametocytogenesis and asexual stages as controls	GPL21078 Illumina HiSeq 250	RNA-seq	Distinct variations were observed in male gametocytes whereas transcriptomes of female gametocytes were more stable and showed minor changes during gametocytogenesis	Citation missing	NA
	NCBI GEO	GSE103012	NA	A seven-helix protein acts as a key regulator of translation during human-to-mosquito transmission of Plasmodium falciparum	in-vitro - iRBC	2	Expression profiling of a wild type and 7-helix-1 gene knockout parasite lines to explore gametogenesis signalling pathways	GPL15130 Agilent-037237	Microarray	7-helix-1 protein is female gametocyte specific and is crucial for the process of gametogenesis	Citation missing	NA
	NCBI GEO	GSE77398	NA	Next generation sequencing analysis of transcriptomes of Plasmodium falciparum male and female gametocytes	Not known	12	Transcriptomic analysis of sorted mature male and female gametocytes to investigate differential expression	GPL21078 Illumina HiSeq 2500	RNA-seq	Three experimental replicates of mRNA and rRNA transcriptomes of mature gametocytes were explored	Citation missing	NA
	NCBI GEO	GSE77316	NA	Expression analysis of Plasmodium falciparum male and female gametocytes	Not known	4	Expression profiling of sorted mature male and female gametocytes to investigate differential expression	GPL21379 Agilent-048532	Microarray	Not known	Citation missing	NA
	PlasmoDB	NA	NA	Gametocyte stages I-V transcriptomes	in-vitro - iRBC	NA	Expression profiling of high-purity stage I-V gametocytes	NA	Microarray	A group of 246 genes associated with gametocyte development was identified, and they turned up possible cis-regulatory elements for transcriptional control mechanisms influencing sexual development	Young et al., 2005	16005087
	NCBI GEO	GSE196298	NA	The Plasmodium falciparum CCCH zinc finger protein ZNF4 (PF3D7_1134600) plays an important role in gametocyte exflagellation through the regulation of male gametocyte enriched genes	in-vitro - iRBC	4	Expression profiling of ring stage and mature gametocyte stage from ZNF4-KO and NF54 wild type enriched parasites	GPL21298 Illumina NextSeq 500	RNA-seq	Comparative transcriptomes revealed 66 genes de-regulated in ring stage and 473 genes de-regulated in mature gametocytes in ZNF4-KO parasite lines which concluded that ZNF4 is an important gene in male gametocytes	Hanhsen et al., 2017	35626703
	NCBI GEO	GSE212142	NA	PfSRPK1 regulates asexual blood stage schizogony and is essential for male gamete formation	in-vitro - iRBC	6	Expression profiling of asexual and sexual stage from SRPK-KO and NF54 wild type	GPL16607 Illumina HiSeq 2000	RNA-seq	SRPK is essential for the formation of merozoites in asexual pathway and also for differentiation of male gametes	Kumar et al., 2022	36094218
Effect of Inhibitors on Gametocytes	NCBI GEO	GSE99223	NA	Transcriptional profiling defines histone acetylation as a regulator of gene expression during human-to-mosquito transmission of the malaria parasite Plasmodium falciparum	in-vitro - iRBC	12	Comparative transcriptomic profiling of histone deacetylase inhibitor (TSA) treated and untreated immature, mature and induced gametocytes to investigate the role of histone acetylation in regulation of gene expression during mosquito infectiousness	GPL15130 Agilent-037237	Microarray	TSA therapy causes dysregulation of 453 genes, indicating that histone PMTs play an important role in prepping the parasite for mosquito infectiousness	Ngwa et al., 2017	28791254
	NCBI GEO	GSE136008	NA	The G9a histone methyltransferase inhibitor BIX-01294 modulates gene expression during gametocyte development and transmission	in-vitro - iRBC	12	Comparative transcriptomic profiling of histone methyltransferase inhibitor treated and untreated immature, mature and induced gametocytes to investigate the role of histone acetylation in regulation of gametocytogenesis and transmission	GPL15130 Agilent-037237	Microarray	Over 359 genes were downregulated in the treated activated gametocyte stages which indicates that histone acetylation is crucial for gametogenesis which could serve as a target for anti-malarials	Ngwa et al., 2019	31615031
	NCBI GEO	GSE157420	NA	Global transcriptomic changes in P. falciparum NF54 gametocytes treated with the histone demethylase inhibitor ML324	in-vitro - iRBC	2	Expression profiling of gametocyte parasite stages treated with histone demethylase inhibitor	GPL15130 Agilent-037237	Microarray	In gametocytes, ML324 blocks histone demethylation, resulting in abnormal gene expression and death. This comprehensive dataset of chemicals might divert for antimalarial research, as well as proteins that can be targeted at different phases of the parasite life cycle	Reader et al., 2021	33431834
	NCBI GEO	GSE100692	NA	Global transcriptomic changes of Plasmodium falciparum asexual parasites and late gametocytes after treatment with MMV390048 or MMV642943	in-vitro - iRBC	10	Expression profiling of asexual and late gametocyte parasite stages treated with lipid kinase inhibitors for 24 or 48 hours	GPL15130 Agilent-037237	Microarray	Not known	Citation missing	NA
	NCBI GEO	GSE163189	NA	Global transcriptional response of P. falciparum NF54 early gametocytes treated with the Jumonji histone demethylase inhibitor JIB-04	in-vitro - iRBC	4	Expression profiling of treated and untreated control early gametocytes with histone demethylase inhibitor	GPL15130 Agilent-037237	Microarray	Crucial transcriptional changes that precede the switch from early gametocyte differentiation to intermediate development involves H3K36me2&3 associated supression of genes	Connacher et al., 2021	33794978
	NCBI GEO	GSE167068	NA	PFNF54-Pfs16-GFP-LUC gametocytes treated at early stage or late stage development with compound MMV666810 or MMV674850	in-vitro - iRBC	12	Expression profiling of early and late gametocyte parasite stages treated with MMV666810 or MMV674850	GPL15130 Agilent-037237	Microarray	Early and late gametocyte stages can respond to the anti-malarial drugs differently	van Heerden et al., 2021	34268139
