# Supplementary material for: Transcriptomic approaches for identifying potential transmission blocking vaccine candidates in Plasmodium falciparum: a review of current knowledge and future directions
Source: 3 Biotech. 2023 Sep 12;13(10):344. doi: 10.1007/s13205-023-03752-3 (PMC10497465; doi:10.1007/s13205-023-03752-3)
Supplement: Supplementary file 2 — Supplementary Table2 (XLSX 1482 KB) [file 13205_2023_3752_MOESM2_ESM.xlsx]

## Sheet: Sheet1
3 Biotech
Transcriptomic approaches for identifying potential transmission blocking vaccine candidates in Plasmodium falciparum: A review of current knowledge and future directions
Gutthedhar Varijakshi1, Mallya Divya1, Akshay Pramod Ware2, Bobby Paul2, and Abdul Vahab Saadi1,*
1Department of Biotechnology, Manipal School of Life Sciences, Manipal Academy of Higher Education, Manipal 576104, Karnataka, India
2Department of Bioinformatics, Manipal School of Life Sciences, Manipal Academy of Higher Education, Manipal 576104, Karnataka, India
*Corresponding author: saadi.a@manipal.edu
					Supplementary Table 2 List of genes identified through RNA-Seq analysis.

## Sheet: a
Supplementary Table 2a. List of 3557 differentially expressed genes between four asexual stages and gametocyte stage II in P. falciparum
Gene ID	Genomic Co-ordinates	Gene Name or Symbol	Product Description	Fold Change*	Fold Change
PF3D7_0831800	1,373,212-1,376,988(-)	HRP2	histidine-rich protein II	-1596.3	-1596.3
PF3D7_1372200	2,840,236-2,842,840(-)	HRPIII	histidine-rich protein III	-1091.3	-1091.3
PF3D7_0935900	1,419,960-1,424,840(-)	REX1	ring-exported protein 1	-372.6	-372.6
PF3D7_0412400	545,623-554,633(-)	VAR	erythrocyte membrane protein 1, PfEMP1	-328.3*	-328.3
PF3D7_1240900	1,734,992-1,744,191(+)	VAR	erythrocyte membrane protein 1, PfEMP1	-328	-328
PF3D7_0102200	97,590-103,615(+)	RESA	ring-infected erythrocyte surface antigen	-250.9	-250.9
PF3D7_0220000	794,978-801,981(+)	LSA3	liver stage antigen 3	-174.3*	-174.3
PF3D7_0532300	1,307,099-1,310,572(+)	N/A	Plasmodium exported protein (PHISTb), unknown function	-174.2*	-174.2
PF3D7_1002100	106,648-109,855(-)	PTP5	EMP1-trafficking protein	-161.8*	-161.8
PF3D7_1001500	80,302-82,576(-)	ETRAMP10	early transcribed membrane protein 10.1	-157	-157
PF3D7_1401100	39,940-43,736(-)	N/A	DnaJ protein, putative	-147.2*	-147.2
PF3D7_0936000	1,426,152-1,428,942(-)	REX2	ring-exported protein 2	-125.1	-125.1
PF3D7_0831700	1,364,640-1,369,862(-)	HSP70x	heat shock protein 70	-124.2	-124.2
PF3D7_1410400	419,442-423,481(+)	RAP1	rhoptry-associated protein 1	-122.7	-122.7
PF3D7_1039000	1,567,784-1,572,695(+)	FIKK10.2	serine/threonine protein kinase, FIKK family	-116.8*	-116.8
PF3D7_0412700	561,183-570,348(-)	VAR	erythrocyte membrane protein 1, PfEMP1	-115.5*	-115.5
PF3D7_1200700	60,857-65,703(-)	ACS7	acyl-CoA synthetase	-114.3*	-114.3
PF3D7_1404800	163,283-168,162(-)	N/A	conserved Plasmodium protein, unknown function	-111.1	-111.1
PF3D7_0730800	1,320,155-1,323,192(+)	N/A	Plasmodium exported protein, unknown function	-111	-111
PF3D7_0532400	1,311,992-1,315,355(+)	LyMP	lysine-rich membrane-associated PHISTb protein	-93*	-93
PF3D7_0801000	83,838-89,909(-)	N/A	Plasmodium exported protein (PHISTc)	-91.2*	-91.2
PF3D7_0424900	1,127,257-1,129,353(+)	N/A	Plasmodium exported protein (PHISTa), unknown function	-89.4*	-89.4
PF3D7_0501400	73,163-80,813(+)	FIRA	interspersed repeat antigen	-86.7	-86.7
PF3D7_1201000	76,048-79,299(-)	N/A	Plasmodium exported protein (PHISTb), unknown function	-85.2	-85.2
PF3D7_0501200	63,225-66,292(+)	PIESP2	parasite-infected erythrocyte surface protein	-84.8	-84.8
PF3D7_1401400	52,256-54,457(-)	ETRAMP14	early transcribed membrane protein 14.1	-79.5	-79.5
PF3D7_0831400	1,343,563-1,345,903(-)	N/A	Plasmodium exported protein, unknown function	-75.9	-75.9
PF3D7_0726100	1,093,546-1,097,313(-)	N/A	Plasmodium exported protein, unknown function	-75.8	-75.8
PF3D7_0424700	1,115,896-1,123,289(+)	FIKK4.2	serine/threonine protein kinase, FIKK family	-74.7*	-74.7
PF3D7_0731100	1,336,751-1,342,768(+)	PTP2	EMP1-trafficking protein	-71.1*	-71.1
PF3D7_1149600	2,000,342-2,003,996(+)	N/A	DnaJ protein, putative	-70.3*	-70.3
PF3D7_0501300	67,224-70,944(+)	SBP1	skeleton-binding protein 1	-69.9	-69.9
PF3D7_0223500	916,352-923,648(-)	VAR	erythrocyte membrane protein 1, PfEMP1	-68.7*	-68.7
PF3D7_0401800	103,078-106,145(-)	PfD80	Plasmodium exported protein (PHISTb), unknown function	-66.8	-66.8
PF3D7_0220200	809,073-812,695(-)	N/A	Plasmodium exported protein, unknown function	-64.8	-64.8
PF3D7_1007700	300,187-306,443(-)	AP2-I	AP2 domain transcription factor AP2-I	-62.8	-62.8
PF3D7_0936300	1,435,767-1,439,273(-)	REX3	ring-exported protein 3	-58.3	-58.3
PF3D7_0730300	1,297,144-1,302,090(+)	ApiAP2	AP2 domain transcription factor AP2-L, putative	-57.9	-57.9
PF3D7_0936800	1,457,833-1,460,579(+)	N/A	Plasmodium exported protein (PHISTc), unknown function	-57.9	-57.9
PF3D7_1301400	82,128-84,689(+)	HYP12	Plasmodium exported protein (hyp12), unknown function	-57.5*	-57.5
PF3D7_0711700	511,950-519,425(-)	VAR	erythrocyte membrane protein 1, PfEMP1	-57*	-57
PF3D7_1253000	2,166,755-2,170,559(+)	GECO	gametocyte erythrocyte cytosolic protein	-56.8*	-56.8
PF3D7_1301700	98,252-101,166(+)	CBP2	CX3CL1-binding protein 2	-56.3	-56.3
PF3D7_1102700	127,762-130,186(+)	ETRAMP11.1	early transcribed membrane protein 11.1	-55.6	-55.6
PF3D7_0830500	1,295,569-1,299,431(-)	TryThrA	sporozoite and liver stage tryptophan-rich protein, putative	-53.9	-53.9
PF3D7_0113800	526,530-536,562(+)	N/A	DBL containing protein, unknown function	-53.7*	-53.7
PF3D7_1116800	635,806-641,374(-)	HSP101	heat shock protein 101	-53.6	-53.6
PF3D7_1149200	1,975,705-1,980,325(+)	RESA3	ring-infected erythrocyte surface antigen	-53.5*	-53.5
PF3D7_0113300	504,339-507,459(-)	N/A	Plasmodium exported protein (hyp1), unknown function	-51.8*	-51.8
PF3D7_0935800	1,412,562-1,419,940(+)	CLAG9	cytoadherence linked asexual protein 9	-51.2*	-51.2
PF3D7_0731600	1,366,407-1,370,816(+)	ACS5	acyl-CoA synthetase	-50.8*	-50.8
PF3D7_0935600	1,403,986-1,407,459(+)	GIG	gametocytogenesis-implicated protein	-49.6	-49.6
PF3D7_1311800	500,128-505,330(+)	M1AAP	M1-family alanyl aminopeptidase	-49.1	-49.1
PF3D7_1302000	112,224-115,251(-)	PTP6	EMP1-trafficking protein	-48.9	-48.9
PF3D7_0730900	1,324,452-1,333,940(+)	PTP4	EMP1-trafficking protein	-48.8*	-48.8
PF3D7_0402600	159,279-160,314(-)	N/A	stevor	-48.2*	-48.2
PF3D7_1001600	85,910-91,177(-)	XL2	exported lipase 2	-47.2*	-47.2
PF3D7_0532100	1,300,188-1,302,740(+)	ETRAMP5	early transcribed membrane protein 5	-46.9	-46.9
PF3D7_1451200	2,094,050-2,102,787(-)	N/A	conserved Plasmodium protein, unknown function	-45.6	-45.6
PF3D7_1370300	2,786,609-2,789,345(+)	MAHRP1	membrane associated histidine-rich protein 1	-44.6	-44.6
PF3D7_1115700	591,136-594,805(-)	FP2A	cysteine proteinase falcipain 2a	-44	-44
PF3D7_0623800	962,886-974,547(-)	TKL4	tyrosine kinase-like protein, putative	-43.8	-43.8
PF3D7_1464600	2,618,743-2,625,130(+)	UIS2	serine/threonine protein phosphatase UIS2, putative	-42.9	-42.9
PF3D7_1102800	129,265-132,824(-)	ETRAMP11.2	early transcribed membrane protein 11.2	-42.8	-42.8
PF3D7_1407900	287,116-291,277(+)	PMI	plasmepsin I	-42.6	-42.6
PF3D7_0915400	649,973-656,340(-)	PFK9	ATP-dependent 6-phosphofructokinase	-42.4	-42.4
PF3D7_0220700	833,056-834,963(+)	N/A	Plasmodium exported protein (hyp9), unknown function	-41.7	-41.7
PF3D7_0215700	645,368-650,460(+)	RPB2	DNA-directed RNA polymerase II subunit RPB2, putative	-40.8	-40.8
PF3D7_0501100	57,729-62,476(-)	HSP40	co-chaperone J domain protein JDP	-40.8	-40.8
PF3D7_0501100	57,729-62,476(-)	HSP40	heat shock protein 40, type II	-40.8	-40.8
PF3D7_1148900	1,944,702-1,946,935(+)	N/A	Plasmodium exported protein, unknown function	-40.8*	-40.8
PF3D7_1001900	99,001-100,443(-)	PfJ23	Plasmodium exported protein (hyp16), unknown function	-40.4*	-40.4
PF3D7_0113000	487,239-490,901(-)	GARP	glutamic acid-rich protein GARP	-39.3	-39.3
PF3D7_0731500	1,357,251-1,363,653(+)	EBA175	erythrocyte binding antigen-175	-39.3	-39.3
PF3D7_1436300	1,476,538-1,483,887(+)	PTEX150	translocon component PTEX150	-38.4	-38.4
PF3D7_1237900	1,577,146-1,581,262(+)	N/A	conserved Plasmodium protein, unknown function	-38.3	-38.3
PF3D7_0107500	303,437-311,928(-)	NCR1	Niemann-Pick type C1-related protein	-37.8	-37.8
PF3D7_1115300	580,697-583,509(-)	FP2B	cysteine proteinase falcipain 2b	-37.5*	-37.5
PF3D7_1229100	1,192,185-1,202,986(-)	MRP2	multidrug resistance-associated protein 2	-37.1	-37.1
PF3D7_1149000	1,948,696-1,969,412(+)	Pf332	antigen 332, DBL-like protein	-36.9	-36.9
PF3D7_1001400	74,612-78,819(-)	XL1	exported lipase 1	-36.4*	-36.4
PF3D7_1239700	1,654,438-1,658,821(+)	FTSH1	ATP-dependent zinc metalloprotease FTSH 1	-36.1	-36.1
PF3D7_1308200	360,703-371,091(-)	cpsSII	carbamoyl phosphate synthetase	-35.8	-35.8
PF3D7_1251200	2,091,731-2,094,720(+)	N/A	coronin	-35.6	-35.6
PF3D7_0507100	294,476-297,505(-)	RPL4	60S ribosomal protein L4	-35.3	-35.3
PF3D7_1035800	1,419,703-1,423,290(+)	M712	probable protein, unknown function	-35*	-35
PF3D7_0517200	720,614-722,849(-)	N/A	WD repeat-containing protein, putative	-34.6	-34.6
PF3D7_1116000	602,440-607,471(-)	RON4	rhoptry neck protein 4	-34.6	-34.6
PF3D7_0906600	319,627-323,568(-)	N/A	zinc finger protein, putative	-34.4	-34.4
PF3D7_0501600	83,760-85,512(-)	RAP2	rhoptry-associated protein 2	-34.3*	-34.3
PF3D7_0922200	901,584-905,953(+)	SAMS	S-adenosylmethionine synthetase	-34.2	-34.2
PF3D7_1224300	985,545-993,212(+)	PABP1	polyadenylate-binding protein 1, putative	-34.2	-34.2
PF3D7_1116700	630,359-634,006(-)	DPAP1	dipeptidyl aminopeptidase 1	-34.1	-34.1
PF3D7_1212700	557,007-564,177(-)	EIF3A	eukaryotic translation initiation factor 3 subunit A, putative	-34.1	-34.1
PF3D7_1230900	1,266,588-1,270,610(+)	RIO1	serine/threonine protein kinase RIO1, putative	-33.1	-33.1
PF3D7_1401200	46,160-48,541(+)	N/A	Plasmodium exported protein, unknown function	-33*	-33
PF3D7_0625400	1,031,969-1,034,471(-)	N/A	conserved Plasmodium protein, unknown function	-32.8	-32.8
PF3D7_1133700	1,301,308-1,307,797(+)	N/A	FHA domain-containing protein, putative	-32.6	-32.6
PF3D7_0827000	1,167,240-1,171,585(-)	DBP10	ATP-dependent RNA helicase DBP10, putative	-32*	-32
PF3D7_1461900	2,514,219-2,518,607(+)	N/A	valine--tRNA ligase, putative	-32*	-32
PF3D7_1001700	92,437-94,615(-)	N/A	Plasmodium exported protein (PHISTc), unknown function	-31.9*	-31.9
PF3D7_0402100	123,068-125,848(-)	N/A	Plasmodium exported protein (PHISTb), unknown function	-31.8*	-31.8
PF3D7_1354300	2,163,553-2,168,036(-)	N/A	large subunit rRNA methyltransferase, putative	-31.8	-31.8
PF3D7_0624000	980,208-983,258(+)	HK	hexokinase	-31.6	-31.6
PF3D7_1456800	2,329,251-2,332,697(-)	VP1	V-type H(+)-translocating pyrophosphatase, putative	-31.5	-31.5
PF3D7_0632800	1,374,797-1,382,627(-)	VAR	erythrocyte membrane protein 1, PfEMP1	-31.4*	-31.4
PF3D7_1139100	1,545,416-1,553,962(+)	N/A	RNA-binding protein, putative	-31*	-31
PF3D7_1445100	1,851,252-1,855,162(-)	N/A	histidine--tRNA ligase, putative	-30.7	-30.7
PF3D7_1010200	404,903-411,445(-)	N/A	DNA2/NAM7 helicase, putative	-30.6	-30.6
PF3D7_1353100	2,124,264-2,126,527(-)	N/A	Plasmodium exported protein, unknown function	-30.5	-30.5
PF3D7_1221900	871,737-876,247(-)	N/A	conserved Plasmodium membrane protein, unknown function	-30.3	-30.3
PF3D7_1320000	828,978-834,253(+)	GP1	golgi protein 1	-30.3*	-30.3
PF3D7_0612100	508,686-511,919(-)	EIF3L	eukaryotic translation initiation factor 3 subunit L, putative	-30	-30
PF3D7_1149400	1,985,056-1,987,411(-)	N/A	Plasmodium exported protein, unknown function	-29.1*	-29.1
PF3D7_1034900	1,383,164-1,386,554(+)	MRScyt	methionine--tRNA ligase	-28.4	-28.4
PF3D7_1352900	2,113,577-2,116,771(-)	N/A	Plasmodium exported protein, unknown function	-28.3*	-28.3
PF3D7_1329500	1,250,030-1,258,393(+)	N/A	conserved protein, unknown function	-28	-28
PF3D7_0301600	91,001-94,089(-)	GEXP21	Plasmodium exported protein (hyp1), unknown function	-27.7	-27.7
PF3D7_1430300	1,191,911-1,200,002(-)	N/A	acid phosphatase, putative	-27.2	-27.2
PF3D7_0106700	280,595-285,875(+)	AARP2	small ribosomal subunit assembling AARP2 protein	-27.1	-27.1
PF3D7_0920800	851,981-854,752(-)	IMPDH	inosine-5'-monophosphate dehydrogenase	-27.1	-27.1
PF3D7_0424500	1,108,275-1,112,724(+)	FIKK4.1	serine/threonine protein kinase, FIKK family	-27*	-27
PF3D7_0917900	736,669-741,656(+)	BIP	heat shock protein 70	-26.8	-26.8
PF3D7_0523000	955,955-963,095(+)	MDR1	multidrug resistance protein 1	-26.7	-26.7
PF3D7_1240600	1,719,574-1,727,456(+)	VAR	erythrocyte membrane protein 1, PfEMP1	-26.6	-26.6
PF3D7_1424100	973,577-977,414(-)	RPL5	60S ribosomal protein L5, putative	-26.6	-26.6
PF3D7_0202200	111,818-115,064(-)	PTP1	EMP1-trafficking protein	-26.1*	-26.1
PF3D7_0626800	1,078,020-1,082,073(+)	PyrK	pyruvate kinase	-26.1	-26.1
PF3D7_0913300	576,759-579,774(-)	N/A	conserved protein, unknown function	-26	-26
PF3D7_1450100	2,051,429-2,053,788(-)	SRP54	signal recognition particle subunit SRP54	-25.9	-25.9
PF3D7_0202500	127,203-129,089(+)	ETRAMP2	early transcribed membrane protein 2	-25.7	-25.7
PF3D7_1035300	1,398,801-1,403,741(+)	GLURP	glutamate-rich protein GLURP	-25.6*	-25.6
PF3D7_0929400	1,173,579-1,181,380(+)	RhopH2	high molecular weight rhoptry protein 2	-25.2	-25.2
PF3D7_0511800	520,131-522,996(-)	INO1	inositol-3-phosphate synthase	-25.1	-25.1
PF3D7_0917600	729,418-732,520(-)	PRP43	pre-mRNA-splicing factor ATP-dependent RNA helicase PRP43, putative	-25	-25
PF3D7_0220100	803,384-807,811(+)	N/A	DnaJ protein, putative	-24.6	-24.6
PF3D7_1110200	405,087-410,073(+)	PRPF6	pre-mRNA-processing factor 6, putative	-24.5	-24.5
PF3D7_1410200	399,105-403,567(+)	CTPS	CTP synthase	-24.4	-24.4
PF3D7_0903400	151,318-161,672(-)	DDX60	ATP-dependent RNA helicase DDX60, putative	-24.3	-24.3
PF3D7_1353200	2,129,062-2,131,680(+)	MAHRP2	membrane associated histidine-rich protein 2	-24.3	-24.3
PF3D7_0520900	856,500-859,367(+)	SAHH	adenosylhomocysteinase	-24.2	-24.2
PF3D7_1354500	2,173,757-2,176,285(+)	ADSS	adenylosuccinate synthetase	-24.2	-24.2
PF3D7_0501500	80,570-82,763(-)	RAP3	rhoptry-associated protein 3	-23.9*	-23.9
PF3D7_1119900	748,255-755,195(+)	SEC16	protein transport protein SEC16, putative	-23.9*	-23.9
PF3D7_1366400	2,654,471-2,660,689(-)	RHOP148	rhoptry protein RHOP148	-23.9	-23.9
PF3D7_1369500	2,769,414-2,773,904(+)	N/A	nuclear cap-binding protein subunit 1, putative	-23.9*	-23.9
PF3D7_1023900	996,807-1,010,012(-)	CHD1	chromodomain-helicase-DNA-binding protein 1 homolog, putative	-23.8	-23.8
PF3D7_1033100	1,323,813-1,331,955(-)	AdoMetDC/ODC	S-adenosylmethionine decarboxylase/ornithine decarboxylase	-23.7	-23.7
PF3D7_0831500	1,352,286-1,356,302(+)	N/A	Plasmodium exported protein (PHIST), unknown function	-23.6	-23.6
PF3D7_1419100	793,391-797,397(+)	DDX55	ATP-dependent RNA helicase DDX55	-23.6	-23.6
PF3D7_0902500	108,747-112,128(-)	FIKK9.6	serine/threonine protein kinase, FIKK family	-23.3*	-23.3
PF3D7_0214100	568,246-573,893(-)	SEC31	protein transport protein SEC31	-23.1	-23.1
PF3D7_1443900	1,797,266-1,800,666(+)	HSP90	heat shock protein 90, putative	-23	-23
PF3D7_1119600	738,041-742,201(-)	N/A	ATP-dependent zinc metalloprotease FTSH, putative	-22.9	-22.9
PF3D7_1238800	1,608,501-1,614,434(+)	ACS11	acyl-CoA synthetase	-22.8	-22.8
PF3D7_0104100	177,187-181,825(+)	N/A	protein E140, putative	-22.7	-22.7
PF3D7_0424000	1,080,176-1,082,321(+)	N/A	Plasmodium exported protein (PHISTc), unknown function	-22.6*	-22.6
PF3D7_1035400	1,403,807-1,406,234(+)	MSP3	merozoite surface protein 3	-22.5	-22.5
PF3D7_1035900	1,423,666-1,425,959(+)	MAAP	merozoites-associated armadillo repeats protein	-22.4*	-22.4
PF3D7_1344200	1,768,122-1,772,620(+)	GRP170	endoplasmic reticulum chaperone GRP170	-22.3	-22.3
PF3D7_1355100	2,186,494-2,190,804(+)	MCM6	DNA replication licensing factor MCM6	-22.3	-22.3
PF3D7_0207500	298,380-302,820(-)	SERA6	serine repeat antigen 6	-22.2	-22.2
PF3D7_0613900	579,250-586,589(-)	MyoE	myosin E, putative	-22.2	-22.2
PF3D7_0808900	453,803-454,919(+)	RIF	rifin	-22.2*	-22.2
PF3D7_1408200	300,579-306,041(-)	AP2-G2	AP2 domain transcription factor AP2-G2	-22.2	-22.2
PF3D7_0516900	712,371-714,307(-)	RPL2	60S ribosomal protein L2	-22.1	-22.1
PF3D7_1136600	1,440,742-1,445,784(+)	N/A	conserved Plasmodium protein, unknown function	-22	-22
PF3D7_0424800	1,123,975-1,125,348(+)	N/A	Plasmodium exported protein (PHISTb), unknown function	-21.9*	-21.9
PF3D7_1308900	407,699-412,340(-)	DCP2	mRNA-decapping enzyme 2, putative	-21.9	-21.9
PF3D7_0402300	137,006-147,177(+)	RH1	reticulocyte binding protein homologue 1	-21.7*	-21.7
PF3D7_0902300	101,962-105,349(-)	FIKK9.4	serine/threonine protein kinase, FIKK family	-21.7	-21.7
PF3D7_1219600	785,247-791,068(-)	ATP2	phospholipid-transporting ATPase 2	-21.7	-21.7
PF3D7_0907700	363,574-365,642(-)	PA28	proteasome activator 28	-21.5	-21.5
PF3D7_0302200	119,098-124,924(+)	CLAG3.2	cytoadherence linked asexual protein 3.2	-21.4*	-21.4
PF3D7_0310200	426,151-441,005(+)	N/A	phd finger protein, putative	-21.3	-21.3
PF3D7_1451100	2,089,730-2,094,221(+)	eEF2	elongation factor 2	-21.2	-21.2
PF3D7_0302500	134,486-141,185(+)	CLAG3.1	cytoadherence linked asexual protein 3.1	-21.1	-21.1
PF3D7_1255200	2,241,271-2,248,962(-)	VAR	erythrocyte membrane protein 1, PfEMP1	-21.1*	-21.1
PF3D7_0204500	198,353-199,613(-)	AspAT	aspartate transaminase	-20.9*	-20.9
PF3D7_1433500	1,331,919-1,339,361(-)	TOP2	DNA topoisomerase 2	-20.7	-20.7
PF3D7_1357700	2,285,945-2,291,193(-)	UTP21	U3 small nucleolar RNA-associated protein 21, putative	-20.6	-20.6
PF3D7_1420400	846,155-849,672(+)	GlyRS	glycine--tRNA ligase	-20.6	-20.6
PF3D7_1110400	412,246-420,738(+)	N/A	RNA-binding protein, putative	-20.5	-20.5
PF3D7_0401600	92,418-94,121(-)	RIF	rifin	-20.3	-20.3
PF3D7_0401600	92,418-94,121(-)	RIF	rifin	-20.3	-20.3
PF3D7_0804000	236,954-241,286(+)	N/A	cactin homolog, putative	-20.3	-20.3
PF3D7_1115800	595,116-598,541(-)	N/A	conserved Plasmodium protein, unknown function	-20.3	-20.3
PF3D7_1238300	1,588,614-1,592,466(+)	CWC22	pre-mRNA-splicing factor CWC22, putative	-20.2	-20.2
PF3D7_1018700	744,974-749,556(+)	N/A	conserved Plasmodium protein, unknown function	-20.1	-20.1
PF3D7_1309700	440,240-445,360(+)	VPS18	vacuolar protein sorting-associated protein 18, putative	-20.1	-20.1
PF3D7_0622800	918,684-924,649(+)	N/A	leucine--tRNA ligase, putative	-19.9	-19.9
PF3D7_1017600	704,574-708,773(+)	N/A	conserved Plasmodium protein, unknown function	-19.9	-19.9
PF3D7_1104200	182,007-187,692(-)	SNF2L	chromatin remodeling protein	-19.9	-19.9
PF3D7_0212300	491,640-495,105(+)	ERF1	eukaryotic peptide chain release factor subunit 1, putative	-19.8	-19.8
PF3D7_0702500	104,012-106,731(-)	N/A	Plasmodium exported protein, unknown function	-19.8	-19.8
PF3D7_1307100	327,138-331,324(+)	UTP6	U3 small nucleolar RNA-associated protein 6, putative	-19.8*	-19.8
PF3D7_0627800	1,113,448-1,117,623(-)	ACAS	acetyl-CoA synthetase	-19.7	-19.7
PF3D7_1033700	1,347,681-1,350,687(+)	BDP1	bromodomain protein 1	-19.7	-19.7
PF3D7_1033400	1,339,140-1,341,120(+)	HAD1	haloacid dehalogenase-like hydrolase	-19.6	-19.6
PF3D7_1105600	240,616-245,317(-)	PTEX88	translocon component PTEX88	-19.6	-19.6
PF3D7_0930300	1,201,305-1,207,576(+)	MSP1	merozoite surface protein 1	-19.4	-19.4
PF3D7_1211900	527,829-533,965(-)	ATP4	non-SERCA-type Ca2+ -transporting P-ATPase	-19.4	-19.4
PF3D7_0509400	389,815-399,902(-)	RNAPI	RNA polymerase I	-19.3	-19.3
PF3D7_1001200	69,800-71,269(-)	ACBP2	acyl-CoA binding protein, isoform 2, ACBP2	-19.1*	-19.1
PF3D7_0309500	401,933-405,904(+)	AS	asparagine synthetase [glutamine-hydrolyzing], putative	-19	-19
PF3D7_0702300	95,444-99,176(+)	STARP	sporozoite threonine and asparagine-rich protein	-19*	-19
PF3D7_1477500	3,187,707-3,191,551(+)	N/A	Plasmodium exported protein (PHISTb), unknown function	-19	-19
PF3D7_1216900	668,256-674,672(+)	N/A	DNA-binding chaperone, putative	-18.9	-18.9
PF3D7_1462800	2,558,055-2,560,979(+)	GAPDH	glyceraldehyde-3-phosphate dehydrogenase	-18.9	-18.9
PF3D7_0524000	995,782-1,002,522(+)	KASbeta	karyopherin beta	-18.8	-18.8
PF3D7_1201100	80,874-84,922(-)	N/A	RESA-like protein with PHIST and DnaJ domains	-18.8*	-18.8
PF3D7_1235200	1,463,659-1,468,189(-)	VP2	V-type K+-independent H+-translocating inorganic pyrophosphatase	-18.8	-18.8
PF3D7_0306800	305,320-308,017(-)	CCT2	T-complex protein 1 subunit beta	-18.7	-18.7
PF3D7_0610800	453,671-456,422(+)	TK	transketolase	-18.7	-18.7
PF3D7_0804300	241,609-244,804(+)	N/A	zinc finger protein, putative	-18.7	-18.7
PF3D7_1012600	481,939-484,906(-)	GMPS	GMP synthase [glutamine-hydrolyzing]	-18.7	-18.7
PF3D7_1113600	526,884-529,092(+)	N/A	conserved Plasmodium protein, unknown function	-18.7	-18.7
PF3D7_1228600	1,160,654-1,163,264(-)	MSP9	merozoite surface protein 9	-18.7	-18.7
PF3D7_1464900	2,630,071-2,633,518(-)	N/A	ATP-dependent zinc metalloprotease FTSH, putative	-18.7	-18.7
PF3D7_1205900	264,233-267,884(-)	N/A	conserved protein, unknown function	-18.6	-18.6
PF3D7_1372600	2,856,586-2,858,026(+)	RIF	rifin	-18.6*	-18.6
PF3D7_1218500	725,394-730,447(-)	DRPC	dynamin-like protein, putative	-18.5	-18.5
PF3D7_1431400	1,232,648-1,237,614(-)	SRA	surface-related antigen SRA	-18.5*	-18.5
PF3D7_0316900	678,813-681,861(-)	N/A	E3 ubiquitin-protein ligase, putative	-18.4	-18.4
PF3D7_0801800	117,932-122,572(-)	N/A	mannose-6-phosphate isomerase, putative	-18.4	-18.4
PF3D7_0905400	270,371-275,833(-)	RhopH3	high molecular weight rhoptry protein 3	-18.4	-18.4
PF3D7_1200600	45,887-58,295(-)	VAR2CSA	erythrocyte membrane protein 1, PfEMP1	-18.3*	-18.3
PF3D7_0802000	145,632-151,659(+)	GDH3	glutamate dehydrogenase, putative	-18.2	-18.2
PF3D7_1444800	1,843,368-1,846,989(-)	FBPA	fructose-bisphosphate aldolase	-18.2	-18.2
PF3D7_0319700	820,232-831,283(+)	ABCI3	ABC transporter I family member 1, putative	-18.1	-18.1
PF3D7_0832200	1,391,454-1,394,200(+)	N/A	Plasmodium exported protein (PHISTa-like), unknown function	-18.1*	-18.1
PF3D7_0832200	1,391,454-1,394,200(+)	N/A	Plasmodium exported protein (PHISTa-like), unknown function	-18.1*	-18.1
PF3D7_1001800	95,930-97,877(-)	N/A	Plasmodium exported protein (PHISTc), unknown function	-18.1*	-18.1
PF3D7_1022400	939,330-942,546(-)	SRSF4	serine/arginine-rich splicing factor 4	-18.1	-18.1
PF3D7_1334800	1,412,213-1,413,947(-)	MSRP2	MSP7-like protein	-18.1*	-18.1
PF3D7_0722400	954,400-956,685(+)	OLA1	Obg-like ATPase 1, putative	-18	-18
PF3D7_1302050	118,901-119,247(+)	N/A	hypothetical protein	-17.9*	-17.9
PF3D7_1349200	1,971,557-1,974,585(-)	GluRS	glutamate--tRNA ligase	-17.8	-17.8
PF3D7_1014600	580,588-591,074(-)	ADA2	transcriptional coactivator ADA2	-17.7	-17.7
PF3D7_0712600	566,726-574,308(-)	VAR	erythrocyte membrane protein 1, PfEMP1	-17.6*	-17.6
PF3D7_1466400	2,714,633-2,720,143(-)	ApiAP2	AP2 domain transcription factor AP2-EXP	-17.6	-17.6
PF3D7_1036000	1,426,843-1,429,332(+)	MSP11	merozoite surface protein 11	-17.5	-17.5
PF3D7_1337300	1,502,688-1,506,534(+)	N/A	exoribonuclease, putative	-17.4	-17.4
PF3D7_0204400	197,153-198,043(-)	N/A	dynein light chain, putative	-17.3*	-17.3
PF3D7_0717400	751,584-755,027(+)	N/A	queuine tRNA-ribosyltransferase, putative	-17.2	-17.2
PF3D7_1364300	2,578,668-2,582,635(-)	PRP16	pre-mRNA-splicing factor ATP-dependent RNA helicase PRP16	-17.2	-17.2
PF3D7_0308900	378,896-383,721(-)	SF3B1	splicing factor 3B subunit 1, putative	-17.1	-17.1
PF3D7_0701900	79,450-83,835(-)	N/A	Plasmodium exported protein, unknown function	-17.1*	-17.1
PF3D7_1035500	1,406,658-1,409,053(+)	MSP6	merozoite surface protein 6	-17.1	-17.1
PF3D7_1405800	200,101-204,702(-)	BOP1	ribosome biogenesis protein BOP1, putative	-17.1	-17.1
PF3D7_1451000	2,084,719-2,087,663(-)	N/A	conserved Plasmodium protein, unknown function	-17.1	-17.1
PF3D7_0202000	102,137-106,662(-)	KAHRP	knob-associated histidine-rich protein	-17	-17
PF3D7_1357800	2,291,061-2,295,045(+)	CCT4	T-complex protein 1 subunit delta	-17	-17
PF3D7_1371800	2,823,251-2,825,967(-)	N/A	Plasmodium exported protein, unknown function	-17*	-17
PF3D7_0310400	447,468-451,552(+)	PIESP1	parasite-infected erythrocyte surface protein	-16.9	-16.9
PF3D7_1340000	1,601,698-1,603,554(-)	PSOP7	secreted ookinete protein, putative	-16.9	-16.9
PF3D7_1420700	857,678-863,689(+)	P113	surface protein P113	-16.9	-16.9
PF3D7_1466300	2,709,036-2,713,626(+)	RPN2	26S proteasome regulatory subunit RPN2, putative	-16.9	-16.9
PF3D7_1015200	614,363-618,032(-)	CysRS	cysteine--tRNA ligase	-16.8	-16.8
PF3D7_1015200	614,363-618,032(-)	CysRS	cysteine--tRNA ligase	-16.8	-16.8
PF3D7_1015200	614,363-618,032(-)	CysRS	cysteine--tRNA ligase	-16.8	-16.8
PF3D7_0301800	103,118-105,748(+)	N/A	Plasmodium exported protein, unknown function	-16.7*	-16.7
PF3D7_0713900	626,391-641,230(-)	N/A	conserved Plasmodium protein, unknown function	-16.7	-16.7
PF3D7_0726050	1,092,439-1,092,741(-)	N/A	conserved Plasmodium protein, unknown function	-16.7	-16.7
PF3D7_0903500	162,043-167,477(+)	NUP138	nucleoporin NUP138, putative	-16.7	-16.7
PF3D7_1123400	924,653-927,965(+)	ERF3	eukaryotic peptide chain release factor GTP-binding subunit, putative	-16.7	-16.7
PF3D7_1206600	294,601-300,038(-)	RPC2	DNA-directed RNA polymerase III subunit RPC2, putative	-16.7	-16.7
PF3D7_1325100	1,043,646-1,046,792(-)	N/A	phosphoribosylpyrophosphate synthetase	-16.7	-16.7
PF3D7_1346500	1,871,485-1,873,751(+)	N/A	conserved Plasmodium protein, unknown function	-16.7*	-16.7
PF3D7_0200100	25,232-31,168(+)	VAR	erythrocyte membrane protein 1, PfEMP1	-16.6*	-16.6
PF3D7_1016700	668,764-673,661(-)	N/A	Plasmodium exported protein (PHISTc), unknown function	-16.6*	-16.6
PF3D7_1035700	1,412,641-1,416,363(+)	DBLMSP	duffy binding-like merozoite surface protein	-16.6	-16.6
PF3D7_1301600	88,139-93,987(-)	EBA140	erythrocyte binding antigen-140	-16.6*	-16.6
PF3D7_1343000	1,695,462-1,699,267(+)	PMT	phosphoethanolamine N-methyltransferase	-16.6	-16.6
PF3D7_1432200	1,263,521-1,269,011(+)	N/A	conserved Plasmodium protein, unknown function	-16.6*	-16.6
PF3D7_1252300	2,127,090-2,130,230(-)	N/A	conserved Plasmodium protein, unknown function	-16.5	-16.5
PF3D7_0818000	819,137-822,699(+)	SNRNP27	U4/U6.U5 small nuclear ribonucleoprotein, putative	-16.4	-16.4
PF3D7_1449300	2,016,601-2,020,055(+)	BRF1	transcription factor IIIb subunit, putative	-16.4	-16.4
PF3D7_0918800	772,161-774,937(-)	N/A	dihydrouridine synthase, putative	-16.3	-16.3
PF3D7_1223100	927,063-930,026(-)	PKAr	cAMP-dependent protein kinase regulatory subunit	-16.3	-16.3
PF3D7_1334700	1,410,493-1,412,171(-)	MSRP7	MSP7-like protein	-16.3	-16.3
PF3D7_1367700	2,695,379-2,700,285(+)	AlaRS	alanine--tRNA ligase	-16.3	-16.3
PF3D7_0306400	297,490-300,880(+)	N/A	FAD-dependent glycerol-3-phosphate dehydrogenase, putative	-16.2*	-16.2
PF3D7_1418900	782,752-786,343(-)	DBP4	ATP-dependent RNA helicase DBP4, putative	-16.2	-16.2
PF3D7_1027100	1,133,359-1,136,667(-)	MPP10	U3 small nucleolar ribonucleoprotein protein MPP10, putative	-16	-16
PF3D7_0723400	978,565-984,099(-)	N/A	conserved Plasmodium protein, unknown function	-15.9	-15.9
PF3D7_0817300	782,602-791,836(-)	N/A	conserved Plasmodium protein, unknown function	-15.9	-15.9
PF3D7_0902000	89,201-92,043(-)	FIKK9.1	serine/threonine protein kinase, FIKK family	-15.9*	-15.9
PF3D7_1217200	678,393-682,293(+)	MRD1	multiple RNA-binding domain-containing protein 1, putative	-15.9	-15.9
PF3D7_1331700	1,318,841-1,323,158(-)	N/A	glutamine--tRNA ligase, putative	-15.9	-15.9
PF3D7_1423800	967,040-972,619(+)	VPS3	vacuolar protein sorting-associated protein 3, putative	-15.9	-15.9
PF3D7_0206500	262,727-268,003(-)	N/A	conserved Plasmodium protein, unknown function	-15.8	-15.8
PF3D7_0207600	303,409-307,376(-)	SERA5	serine repeat antigen 5	-15.8	-15.8
PF3D7_0420300	915,895-928,649(+)	ApiAP2	AP2 domain transcription factor, putative	-15.8	-15.8
PF3D7_0506700	280,493-283,639(+)	N/A	GTPase-activating protein, putative	-15.8	-15.8
PF3D7_0905900	293,373-296,649(-)	SEC27	coatomer subunit beta, putative	-15.8	-15.8
PF3D7_1035100	1,391,390-1,393,405(+)	N/A	probable protein, unknown function	-15.8	-15.8
PF3D7_1124100	950,693-956,865(-)	BDCP	BEACH domain-containing protein, putative	-15.8	-15.8
PF3D7_1227800	1,133,799-1,137,718(-)	ELP3	elongator complex protein 3, putative	-15.8	-15.8
PF3D7_1372300	2,843,157-2,847,557(+)	N/A	Plasmodium exported protein (PHISTa-like)	-15.8*	-15.8
PF3D7_0220800	838,594-844,668(+)	CLAG2	cytoadherence linked asexual protein 2	-15.7*	-15.7
PF3D7_0511500	484,937-517,423(+)	N/A	RNA pseudouridylate synthase, putative	-15.7	-15.7
PF3D7_0728000	1,190,698-1,192,848(-)	eIF2alpha	eukaryotic translation initiation factor 2 subunit alpha	-15.7	-15.7
PF3D7_1119300	724,087-725,951(-)	U2AF1	splicing factor U2AF small subunit, putative	-15.7	-15.7
PF3D7_1361800	2,473,498-2,482,244(+)	GAC	glideosome-associated connector	-15.7	-15.7
PF3D7_1423700	958,574-965,842(-)	N/A	conserved Plasmodium protein, unknown function	-15.7	-15.7
PF3D7_0424600	1,112,736-1,117,250(-)	N/A	Plasmodium exported protein (PHISTb)	-15.6*	-15.6
PF3D7_0703900	153,119-167,024(-)	N/A	conserved Plasmodium membrane protein, unknown function	-15.6	-15.6
PF3D7_0905100	236,028-243,109(-)	NUP221	nucleoporin NUP221, putative	-15.6	-15.6
PF3D7_0712900	590,326-597,733(-)	VAR	erythrocyte membrane protein 1, PfEMP1	-15.5*	-15.5
PF3D7_1015300	617,544-620,659(+)	METAP1b	methionine aminopeptidase 1b, putative	-15.5	-15.5
PF3D7_1128000	1,086,660-1,093,283(+)	N/A	conserved Plasmodium protein, unknown function	-15.5	-15.5
PF3D7_1128000	1,086,660-1,093,283(+)	N/A	conserved Plasmodium protein, unknown function	-15.5	-15.5
PF3D7_1474500	3,055,333-3,059,095(-)	SF3A1	splicing factor 3A subunit 1, putative	-15.5	-15.5
PF3D7_0831600	1,358,188-1,363,639(+)	CLAG8	cytoadherence linked asexual protein 8	-15.4*	-15.4
PF3D7_1351800	2,065,333-2,067,148(+)	N/A	conserved Plasmodium protein, unknown function	-15.4	-15.4
PF3D7_1351800	2,065,333-2,067,148(+)	N/A	conserved Plasmodium protein, unknown function	-15.4	-15.4
PF3D7_0402400	146,710-149,188(-)	GEXP18	Plasmodium exported protein, unknown function	-15.3	-15.3
PF3D7_1133900	1,312,734-1,317,676(+)	N/A	conserved Plasmodium protein, unknown function	-15.3	-15.3
PF3D7_0525100	1,040,922-1,043,921(+)	ACS10	acyl-CoA synthetase	-15.2	-15.2
PF3D7_0806800	362,926-367,241(-)	N/A	V-type proton ATPase subunit a, putative	-15.1	-15.1
PF3D7_1200200	26,321-27,687(-)	RIF	rifin	-15.1*	-15.1
PF3D7_1306900	322,848-325,071(+)	SNRPA	U1 small nuclear ribonucleoprotein A, putative	-15.1	-15.1
PF3D7_0207800	312,990-316,944(-)	SERA3	serine repeat antigen 3	-15	-15
PF3D7_0527900	1,153,516-1,156,002(+)	DDX41	ATP-dependent RNA helicase DDX41, putative	-15	-15
PF3D7_0820500	925,054-927,974(+)	YIF1	protein transport protein YIF1, putative	-15	-15
PF3D7_1139300	1,556,447-1,565,469(-)	AP2-G5	AP2 domain transcription factor AP2-G5	-15	-15
PF3D7_0708400	380,449-385,546(+)	HSP90	heat shock protein 90	-14.9	-14.9
PF3D7_1467500	2,754,609-2,757,177(+)	N/A	DNA/RNA-binding protein KIN17, putative	-14.9	-14.9
PF3D7_0113200	500,888-503,795(-)	N/A	Plasmodium exported protein, unknown function	-14.8	-14.8
PF3D7_0921200	862,525-870,954(-)	N/A	conserved Plasmodium membrane protein, unknown function	-14.8	-14.8
PF3D7_0409400	445,327-448,141(+)	DnaJ	chaperone protein DnaJ	-14.7	-14.7
PF3D7_0909400	422,925-428,516(+)	N/A	exoribonuclease, putative	-14.7	-14.7
PF3D7_1342000	1,652,531-1,655,349(-)	N/A	40S ribosomal protein S6	-14.7	-14.7
PF3D7_1457700	2,366,520-2,372,154(+)	N/A	large ribosomal subunit nuclear export factor, putative	-14.7	-14.7
PF3D7_1373400	2,881,591-2,882,956(+)	RIF	rifin	-14.6*	-14.6
PF3D7_0504000	157,065-165,442(+)	ATPase3	cation transporting P-ATPase	-14.5*	-14.5
PF3D7_1037600	1,490,767-1,494,398(+)	XPB	TFIIH basal transcription factor complex helicase XPB subunit, putative	-14.5	-14.5
PF3D7_1340600	1,617,537-1,620,495(-)	DBR1	RNA lariat debranching enzyme, putative	-14.5	-14.5
PF3D7_0301700	95,216-99,115(-)	PTP7	EMP1 trafficking protein PTP7	-14.4	-14.4
PF3D7_1015900	636,671-639,498(+)	ENO	enolase	-14.4	-14.4
PF3D7_1329000	1,217,710-1,226,469(-)	N/A	DNA-directed RNA polymerase III subunit RPC1, putative	-14.4	-14.4
PF3D7_1454400	2,232,798-2,236,926(+)	APP	aminopeptidase P	-14.4	-14.4
PF3D7_0405400	290,361-301,167(+)	PRPF8	pre-mRNA-processing-splicing factor 8, putative	-14.3	-14.3
PF3D7_0604500	188,237-198,546(+)	N/A	GYF domain-containing protein, putative	-14.3	-14.3
PF3D7_0607000	291,965-297,805(+)	N/A	translation initiation factor IF-2, putative	-14.3	-14.3
PF3D7_1332900	1,349,542-1,354,540(-)	cyto-IRS	isoleucine--tRNA ligase, putative	-14.3	-14.3
PF3D7_1373500	2,884,786-2,892,340(-)	VAR	erythrocyte membrane protein 1, PfEMP1	-14.3	-14.3
PF3D7_1473900	3,006,482-3,010,275(+)	NUF1P1	ribosome assembly 1 protein	-14.3	-14.3
PF3D7_1338300	1,547,546-1,550,917(+)	EF-1gamma	elongation factor 1-gamma, putative	-14.2	-14.2
PF3D7_1352700	2,101,043-2,109,710(+)	AQR	intron-binding protein aquarius, putative	-14.2	-14.2
PF3D7_1429500	1,164,239-1,166,791(+)	DPH2	diphthamide biosynthesis protein 2, putative	-14.2	-14.2
PF3D7_1140700	1,622,360-1,632,547(-)	CDP	chromo domain-containing protein CDP	-14.1	-14.1
PF3D7_1463900	2,584,086-2,590,847(-)	RON11	rhoptry neck protein 11, putative	-14.1	-14.1
PF3D7_0216800	695,848-699,564(-)	N/A	TMEM121 domain-containing protein, putative	-14	-14
PF3D7_0628200	1,158,605-1,169,668(+)	PK4	eukaryotic translation initiation factor 2-alpha kinase	-14	-14
PF3D7_0702000	83,838-86,436(+)	N/A	Plasmodium exported protein (hyp12), unknown function	-14*	-14
PF3D7_0831200	1,332,590-1,336,697(+)	N/A	DnaJ protein, putative	-14	-14
PF3D7_1148800	1,940,627-1,942,588(+)	N/A	Plasmodium exported protein (hyp11), unknown function	-14*	-14
PF3D7_1229500	1,210,828-1,214,240(+)	CCT3	T-complex protein 1 subunit gamma	-14	-14
PF3D7_1424400	976,472-980,866(+)	N/A	60S ribosomal protein L7-3, putative	-14	-14
PF3D7_0110600	405,007-412,453(+)	PIP5K	phosphatidylinositol-4-phosphate 5-kinase	-13.9	-13.9
PF3D7_0204300	194,272-197,151(-)	N/A	conserved Plasmodium protein, unknown function	-13.9	-13.9
PF3D7_0712000	527,338-535,131(-)	VAR	erythrocyte membrane protein 1, PfEMP1	-13.9	-13.9
PF3D7_1001000	62,926-64,808(+)	CSA-L	chondroitin sulfate A ligand	-13.9*	-13.9
PF3D7_1133100	1,276,697-1,281,158(+)	N/A	conserved Plasmodium protein, unknown function	-13.9	-13.9
PF3D7_1201200	88,326-92,048(+)	N/A	Plasmodium exported protein (PHISTa-like), unknown function	-13.9	-13.9
PF3D7_0104300	188,420-201,324(+)	UBP1	ubiquitin carboxyl-terminal hydrolase 1, putative	-13.8	-13.8
PF3D7_0926700	1,089,380-1,092,648(+)	NADSYN	glutamine-dependent NAD(+) synthetase, putative	-13.8*	-13.8
PF3D7_1419800	821,701-824,646(-)	GR	glutathione reductase	-13.8	-13.8
PF3D7_1419800	821,701-824,646(-)	GR	glutathione reductase	-13.8	-13.8
PF3D7_1448000	1,959,368-1,964,665(-)	UTP12	U3 small nucleolar RNA-associated protein 12, putative	-13.8	-13.8
PF3D7_1000600	50,964-53,006(-)	RIF	rifin	-13.7*	-13.7
PF3D7_1217800	698,771-699,388(-)	DPH3	diphthamide biosynthesis protein 3, putative	-13.7*	-13.7
PF3D7_0716200	711,820-715,046(+)	N/A	PDCD2 domain-containing protein, putative	-13.6	-13.6
PF3D7_0207400	293,896-297,980(-)	SERA7	serine repeat antigen 7	-13.5	-13.5
PF3D7_0219900	790,390-792,432(+)	N/A	Plasmodium exported protein, unknown function	-13.5*	-13.5
PF3D7_0318600	782,940-787,364(-)	N/A	cleavage and polyadenylation specificity factor, putative	-13.5	-13.5
PF3D7_0717700	764,201-766,451(-)	N/A	serine--tRNA ligase, putative	-13.5	-13.5
PF3D7_0207700	308,628-312,348(-)	SERA4	serine repeat antigen 4	-13.4	-13.4
PF3D7_0308600	371,933-374,911(+)	PRPF19	pre-mRNA-processing factor 19, putative	-13.4	-13.4
PF3D7_1310800	470,186-475,454(-)	N/A	tetratricopeptide repeat protein, putative	-13.4	-13.4
PF3D7_1342600	1,673,239-1,677,299(+)	MyoA	myosin A	-13.4	-13.4
PF3D7_1442900	1,752,543-1,764,248(+)	ARFGEF	Sec7 domain-containing protein ARFGEF, putative	-13.4	-13.4
PF3D7_0833500	1,435,794-1,443,449(-)	VAR	erythrocyte membrane protein 1, PfEMP1	-13.3	-13.3
PF3D7_0907200	344,353-349,864(+)	N/A	GTPase-activating protein, putative	-13.3	-13.3
PF3D7_1309300	427,265-430,292(-)	PRPF3	U4/U6 small nuclear ribonucleoprotein PRP3, putative	-13.3	-13.3
PF3D7_0322100	930,302-933,014(-)	Prt1	mRNA-capping enzyme subunit beta	-13.2	-13.2
PF3D7_1106000	255,011-257,735(-)	RUVB2	RuvB-like helicase 2	-13.2	-13.2
PF3D7_1205800	255,472-264,324(+)	HMGB3	high mobility group protein B3, putative	-13.2	-13.2
PF3D7_1450300	2,056,641-2,059,885(+)	CPR	NADPH--cytochrome P450 reductase, putative	-13.2	-13.2
PF3D7_1468100	2,785,386-2,797,934(-)	MORC	MORC family protein	-13.2	-13.2
PF3D7_0529000	1,186,294-1,190,130(-)	TIP	T-cell immunomodulatory protein homolog, putative	-13.1	-13.1
PF3D7_1008100	329,517-343,662(+)	PHD1	PHD finger protein PHD1	-13.1	-13.1
PF3D7_1451900	2,127,597-2,132,011(-)	TSR1	ribosome biogenesis protein TSR1, putative	-13.1	-13.1
PF3D7_0527000	1,124,729-1,129,071(-)	MCM3	DNA replication licensing factor MCM3, putative	-13	-13
PF3D7_0733000	1,417,588-1,426,234(-)	VAR	erythrocyte membrane protein 1, PfEMP1	-13	-13
PF3D7_1223300	934,432-938,673(-)	GyrA	DNA gyrase subunit A	-13*	-13
PF3D7_1437000	1,502,507-1,505,459(+)	NAT8	N-acetyltransferase, GNAT family, putative	-13	-13
PF3D7_1124300	961,072-964,480(+)	BDP7	bromodomain protein 7	-12.9	-12.9
PF3D7_1428200	1,100,870-1,104,966(+)	MFS5	major facilitator superfamily domain-containing protein, putative	-12.9	-12.9
PF3D7_1452000	2,133,266-2,141,180(+)	RON2	rhoptry neck protein 2	-12.9	-12.9
PF3D7_0321800	912,017-921,435(+)	N/A	WD repeat-containing protein, putative	-12.8	-12.8
PF3D7_1230700	1,258,922-1,262,608(+)	SEC13	protein transport protein SEC13	-12.8	-12.8
PF3D7_1302700	144,689-150,561(+)	N/A	ATP-dependent RNA helicase DHR1, putative	-12.8	-12.8
PF3D7_1310400	457,559-462,935(+)	N/A	conserved Plasmodium protein, unknown function	-12.8	-12.8
PF3D7_1359900	2,395,314-2,402,848(+)	N/A	conserved protein, unknown function	-12.8	-12.8
PF3D7_1360800	2,434,692-2,439,303(+)	FLN	falcilysin	-12.8	-12.8
PF3D7_0823300	1,028,410-1,034,211(+)	GCN5	histone acetyltransferase GCN5	-12.7	-12.7
PF3D7_1020700	834,833-840,001(+)	N/A	N-acetyltransferase, GNAT family, putative	-12.7	-12.7
PF3D7_1422700	913,234-917,625(+)	N/A	conserved protein, unknown function	-12.7	-12.7
PF3D7_1428300	1,104,979-1,107,504(-)	N/A	proliferation-associated protein 2g4, putative	-12.7	-12.7
PF3D7_0617000	703,477-705,444(-)	TOM40	mitochondrial import receptor subunit TOM40, putative	-12.6*	-12.6
PF3D7_0811300	565,878-573,416(+)	CAF1	CCR4-associated factor 1	-12.6	-12.6
PF3D7_0922100	894,280-901,286(+)	N/A	ubiquitin-like protein, putative	-12.6	-12.6
PF3D7_1016400	656,455-659,983(-)	FIKK10.1	serine/threonine protein kinase, FIKK family	-12.6	-12.6
PF3D7_1026800	1,121,930-1,124,959(+)	RPS2	40S ribosomal protein S2	-12.6	-12.6
PF3D7_1358100	2,305,078-2,308,166(-)	N/A	Sas10 domain-containing protein, putative	-12.6	-12.6
PF3D7_1434500	1,378,216-1,403,552(-)	N/A	dynein-related AAA-type ATPase, putative	-12.6	-12.6
PF3D7_1442300	1,712,163-1,714,843(-)	tRIP	tRNA import protein tRIP	-12.6	-12.6
PF3D7_0215500	639,847-643,411(+)	N/A	conserved Plasmodium protein, unknown function	-12.5*	-12.5
PF3D7_0507800	320,839-327,413(+)	N/A	conserved protein, unknown function	-12.5	-12.5
PF3D7_0801500	106,068-108,513(-)	NOL10	nucleolar protein 10, putative	-12.5	-12.5
PF3D7_1007900	315,678-318,941(+)	EIF3D	eukaryotic translation initiation factor 3 subunit D, putative	-12.5	-12.5
PF3D7_1033600	1,344,081-1,347,509(-)	CEF1	pre-mRNA-splicing factor CEF1, putative	-12.5	-12.5
PF3D7_1405000	171,985-175,299(+)	N/A	conserved Plasmodium protein, unknown function	-12.5*	-12.5
PF3D7_1454700	2,240,977-2,243,543(+)	6PGD	6-phosphogluconate dehydrogenase, decarboxylating	-12.5	-12.5
PF3D7_1457300	2,345,717-2,349,411(-)	N/A	MA3 domain-containing protein, putative	-12.5	-12.5
PF3D7_0414900	665,765-668,508(+)	ARO	armadillo-domain containing rhoptry protein	-12.4	-12.4
PF3D7_0722600	958,352-961,340(-)	UTP7	U3 small nucleolar RNA-associated protein 7, putative	-12.4	-12.4
PF3D7_0923800	961,633-963,872(-)	TRXR	thioredoxin reductase	-12.4	-12.4
PF3D7_0923800	961,633-963,872(-)	TRXR	thioredoxin reductase	-12.4	-12.4
PF3D7_0935700	1,408,214-1,410,316(+)	N/A	Plasmodium exported protein, unknown function	-12.4*	-12.4
PF3D7_1213800	589,729-593,777(-)	PRS	proline--tRNA ligase	-12.4	-12.4
PF3D7_1314900	632,005-635,048(+)	P44	general transcription factor IIH subunit 2	-12.4	-12.4
PF3D7_1466900	2,736,036-2,741,770(+)	N/A	conserved Plasmodium protein, unknown function	-12.4	-12.4
PF3D7_1120100	760,859-763,812(+)	PGM1	phosphoglycerate mutase, putative	-12.3	-12.3
PF3D7_1318800	772,927-778,390(-)	SEC63	translocation protein SEC63, putative	-12.3	-12.3
PF3D7_1324900	1,040,006-1,042,682(+)	LDH	L-lactate dehydrogenase	-12.3	-12.3
PF3D7_1406300	227,948-230,574(+)	GDPD	glycerophosphodiester phosphodiesterase	-12.3	-12.3
PF3D7_0202400	118,835-125,090(+)	PTEF	translation-enhancing factor	-12.2	-12.2
PF3D7_1211700	520,520-524,930(+)	MCM5	DNA replication licensing factor MCM5, putative	-12.2	-12.2
PF3D7_1319100	789,267-792,352(+)	N/A	ubiquitin carboxyl-terminal hydrolase MINDY, putative	-12.2	-12.2
PF3D7_1327800	1,162,463-1,165,039(+)	N/A	ribose-phosphate pyrophosphokinase, putative	-12.2	-12.2
PF3D7_1426200	1,020,917-1,023,165(-)	PRMT1	protein arginine N-methyltransferase 1	-12.2	-12.2
PF3D7_1342800	1,678,802-1,682,001(+)	PEPCK	phosphoenolpyruvate carboxykinase	-12.1	-12.1
PF3D7_1410900	436,329-440,098(+)	N/A	ribosome maturation protein SBDS, putative	-12.1	-12.1
PF3D7_0219700	783,271-784,917(-)	GEXP20	Plasmodium exported protein (PHISTc), unknown function	-12	-12
PF3D7_0403600	197,685-202,175(-)	N/A	conserved Plasmodium protein, unknown function	-12	-12
PF3D7_1015600	626,211-629,040(-)	HSP60	heat shock protein 60	-12	-12
PF3D7_0307700	328,477-336,120(-)	AKIT10	apicomplexan kinetochore protein 10, putative	-11.9	-11.9
PF3D7_0606600	270,150-279,739(-)	N/A	WD repeat-containing protein, putative	-11.9	-11.9
PF3D7_1008000	320,042-328,566(+)	HDA2	histone deacetylase 2	-11.9	-11.9
PF3D7_1016300	648,012-654,565(-)	GBP130	GBP130 protein	-11.9	-11.9
PF3D7_1231800	1,312,553-1,320,504(+)	N/A	asparagine-rich protein, putative	-11.9	-11.9
PF3D7_1427100	1,055,788-1,060,651(+)	N/A	lipase, putative	-11.9	-11.9
PF3D7_1451800	2,123,012-2,126,797(+)	SORTLR	sortilin	-11.9	-11.9
PF3D7_0629500	1,213,102-1,217,313(-)	AAT1	amino acid transporter AAT1	-11.8	-11.8
PF3D7_0716300	716,275-719,340(+)	N/A	conserved protein, unknown function	-11.8	-11.8
PF3D7_0810800	547,896-551,057(+)	PPPK-DHPS	hydroxymethyldihydropterin pyrophosphokinase-dihydropteroate synthase	-11.8*	-11.8
PF3D7_0933000	1,310,704-1,314,101(+)	N/A	CSTF domain-containing protein, putative	-11.8	-11.8
PF3D7_1253100	2,171,086-2,173,040(+)	N/A	Plasmodium exported protein (PHISTa), unknown function	-11.8	-11.8
PF3D7_1303400	164,074-168,616(-)	LisH	LisH domain-containing protein, putative	-11.8	-11.8
PF3D7_1307700	343,464-348,264(+)	N/A	TOM1-like protein, putative	-11.8	-11.8
PF3D7_1319300	795,691-799,120(-)	TRM1	tRNA (guanine(26)-N(2))-dimethyltransferase, putative	-11.8	-11.8
PF3D7_1333600	1,372,985-1,377,791(-)	UTP4	U3 small nucleolar RNA-associated protein 4, putative	-11.8	-11.8
PF3D7_1347500	1,896,562-1,903,155(-)	ALBA4	DNA/RNA-binding protein Alba 4	-11.8	-11.8
PF3D7_0629100	1,195,429-1,198,332(-)	NAPRT	nicotinate phosphoribosyltransferase, putative	-11.7	-11.7
PF3D7_1022600	948,397-952,528(+)	Kelch10	kelch protein K10	-11.7*	-11.7
PF3D7_1311500	489,523-492,367(-)	RPT1	26S protease regulatory subunit 7, putative	-11.7	-11.7
PF3D7_1311900	506,640-510,354(+)	vapA	V-type proton ATPase catalytic subunit A	-11.7	-11.7
PF3D7_0404900	266,566-268,913(-)	P41	6-cysteine protein P41	-11.6	-11.6
PF3D7_0506800	283,669-288,351(+)	TCF25	transcription factor 25, putative	-11.6	-11.6
PF3D7_0513200	559,099-569,049(+)	N/A	CPSF domain-containing protein, putative	-11.6	-11.6
PF3D7_0517300	723,233-727,755(-)	SR1	serine/arginine-rich splicing factor 1	-11.6	-11.6
PF3D7_0617400	722,377-731,499(-)	VAR	erythrocyte membrane protein 1, PfEMP1	-11.6	-11.6
PF3D7_0624600	998,548-1,009,457(+)	ISWI	ISWI chromatin-remodeling complex ATPase	-11.6	-11.6
PF3D7_0725300	1,071,985-1,075,144(-)	N/A	WD repeat-containing protein, putative	-11.6	-11.6
PF3D7_1136300	1,421,786-1,426,832(+)	TSN	tudor staphylococcal nuclease	-11.6	-11.6
PF3D7_1476200	3,133,352-3,136,491(+)	N/A	Plasmodium exported protein (PHISTb), unknown function	-11.6	-11.6
PF3D7_0705500	269,635-280,332(-)	N/A	inositol-phosphate phosphatase, putative	-11.5	-11.5
PF3D7_1129100	1,124,682-1,128,048(+)	PV1	parasitophorous vacuolar protein 1	-11.5	-11.5
PF3D7_1232500	1,339,320-1,343,378(-)	N/A	CG2-related protein, putative	-11.5	-11.5
PF3D7_1367400	2,687,168-2,691,319(+)	N/A	conserved Plasmodium protein, unknown function	-11.5	-11.5
PF3D7_1468700	2,824,250-2,826,936(+)	eIF4A	eukaryotic initiation factor 4A	-11.5	-11.5
PF3D7_0421300	969,031-976,591(-)	VAR	erythrocyte membrane protein 1, PfEMP1	-11.4	-11.4
PF3D7_0518500	762,933-767,061(-)	DDX23	ATP-dependent RNA helicase DDX23, putative	-11.4	-11.4
PF3D7_0606000	249,666-255,695(-)	KIC1	protein KIC1	-11.4	-11.4
PF3D7_0626000	1,048,453-1,055,207(-)	N/A	conserved Plasmodium protein, unknown function	-11.4	-11.4
PF3D7_0813400	658,343-664,292(-)	N/A	conserved protein, unknown function	-11.4	-11.4
PF3D7_0931100	1,253,448-1,257,339(+)	N/A	nucleolar protein Nop52, putative	-11.4	-11.4
PF3D7_1026600	1,113,232-1,119,224(-)	N/A	conserved Plasmodium protein, unknown function	-11.4	-11.4
PF3D7_1252100	2,113,980-2,123,174(-)	RON3	rhoptry neck protein 3	-11.4	-11.4
PF3D7_1030600	1,245,421-1,247,811(-)	KAE1	tRNA N6-adenosine threonylcarbamoyltransferase	-11.3*	-11.3
PF3D7_1351000	2,032,016-2,040,395(+)	N/A	phosphatidylinositol transfer protein, putative	-11.3	-11.3
PF3D7_0402000	113,655-116,953(-)	N/A	Plasmodium exported protein (PHISTa), unknown function	-11.2	-11.2
PF3D7_0420000	893,948-906,047(-)	N/A	zinc finger protein, putative	-11.2	-11.2
PF3D7_0527200	1,132,901-1,135,534(-)	USP14	ubiquitin carboxyl-terminal hydrolase 14	-11.2	-11.2
PF3D7_0702200	91,731-95,602(-)	LPL20	lysophospholipase LPL20	-11.2*	-11.2
PF3D7_0824900	1,079,441-1,083,413(-)	N/A	conserved Plasmodium protein, unknown function	-11.2*	-11.2
PF3D7_0902800	120,969-125,252(-)	SERA9	serine repeat antigen 9	-11.2	-11.2
PF3D7_1332200	1,332,221-1,335,647(+)	N/A	conserved protein, unknown function	-11.2	-11.2
PF3D7_1408100	296,683-299,101(+)	PMIII	plasmepsin III	-11.2	-11.2
PF3D7_0627100	1,087,078-1,094,389(+)	N/A	ankyrin-repeat protein, putative	-11.1	-11.1
PF3D7_0808700	440,408-448,062(+)	VAR	erythrocyte membrane protein 1, PfEMP1	-11.1	-11.1
PF3D7_1344900	1,799,856-1,806,394(+)	N/A	conserved Plasmodium protein, unknown function	-11.1	-11.1
PF3D7_1368200	2,713,313-2,717,072(-)	ABCE1	ABC transporter E family member 1, putative	-11.1	-11.1
PF3D7_0108300	334,374-344,369(+)	ARP	conserved Plasmodium protein, unknown function	-11	-11
PF3D7_0706500	309,725-316,861(-)	N/A	conserved Plasmodium protein, unknown function	-11	-11
PF3D7_0816600	761,600-765,908(-)	ClpB1	chaperone protein ClpB1	-11	-11
PF3D7_1000100	28,490-36,164(+)	VAR	erythrocyte membrane protein 1, PfEMP1	-11*	-11
PF3D7_1142400	1,701,397-1,703,791(-)	CPO	coproporphyrinogen-III oxidase	-11	-11
PF3D7_1462400	2,531,297-2,544,021(-)	N/A	conserved Plasmodium protein, unknown function	-11	-11
PF3D7_1464000	2,591,296-2,594,206(-)	N/A	YL1 nuclear protein, putative	-11	-11
PF3D7_1471100	2,903,947-2,907,414(-)	EXP2	exported protein 2	-11	-11
PF3D7_0525500	1,059,480-1,065,703(-)	N/A	WD repeat-containing protein, putative	-10.9*	-10.9
PF3D7_0610200	437,200-440,881(-)	RBM25	RNA-binding protein 25, putative	-10.9	-10.9
PF3D7_0807900	401,761-404,190(+)	TyrRS	tyrosine--tRNA ligase	-10.9	-10.9
PF3D7_1350500	2,014,953-2,019,472(-)	N/A	conserved Plasmodium protein, unknown function	-10.9	-10.9
PF3D7_1366300	2,638,584-2,653,705(-)	N/A	conserved Plasmodium protein, unknown function	-10.9	-10.9
PF3D7_0731200	1,342,335-1,344,508(-)	N/A	Plasmodium exported protein, unknown function	-10.8*	-10.8
PF3D7_1104000	175,085-178,257(-)	N/A	phenylalanine--tRNA ligase beta subunit	-10.8	-10.8
PF3D7_1219100	757,218-764,201(+)	CHC	clathrin heavy chain, putative	-10.8	-10.8
PF3D7_1227100	1,092,884-1,096,419(-)	DH60	DNA helicase 60	-10.8	-10.8
PF3D7_1445400	1,862,507-1,866,212(-)	CLK1	protein serine/threonine kinase-1	-10.8	-10.8
PF3D7_1334200	1,397,512-1,399,983(+)	N/A	chaperone binding protein, putative	-10.7	-10.7
PF3D7_1338700	1,561,210-1,563,893(-)	N/A	conserved protein, unknown function	-10.7	-10.7
PF3D7_1450600	2,075,586-2,077,349(-)	N/A	S-adenosylmethionine-dependent methyltransferase, putative	-10.7	-10.7
PF3D7_0409300	440,536-445,079(-)	N/A	methyltransferase, putative	-10.6*	-10.6
PF3D7_0603300	130,191-132,792(-)	DHODH	dihydroorotate dehydrogenase	-10.6*	-10.6
PF3D7_0819000	863,419-868,820(-)	N/A	ribonuclease, putative	-10.6	-10.6
PF3D7_0822900	1,006,504-1,011,755(-)	PIC2	PhIL1-interacting candidate PIC2	-10.6*	-10.6
PF3D7_1002400	120,336-125,104(+)	TRA2B	transformer-2 protein homolog beta, putative	-10.6	-10.6
PF3D7_1002400	120,336-125,104(+)	TRA2B	transformer-2 protein homolog beta, putative	-10.6	-10.6
PF3D7_1367100	2,680,786-2,683,055(+)	SNP1	U1 small nuclear ribonucleoprotein 70 kDa homolog, putative	-10.6	-10.6
PF3D7_1435300	1,421,241-1,431,920(-)	N/A	glutamate synthase [NADH], putative	-10.6	-10.6
PF3D7_0301200	78,154-81,283(-)	FIKK3	serine/threonine protein kinase, FIKK family	-10.5*	-10.5
PF3D7_0321900	921,776-928,618(+)	CARL	cyclic amine resistance locus protein	-10.5	-10.5
PF3D7_0515000	620,377-624,323(-)	CWC2	pre-mRNA-splicing factor CWC2, putative	-10.5	-10.5
PF3D7_0703700	146,573-148,237(-)	N/A	conserved protein, unknown function	-10.5	-10.5
PF3D7_0704800	237,810-242,106(-)	PPM12	protein phosphatase PPM12, putative	-10.5	-10.5
PF3D7_1131800	1,226,559-1,233,099(-)	N/A	oxysterol-binding protein, putative	-10.5	-10.5
PF3D7_0100100	29,510-37,126(+)	VAR	erythrocyte membrane protein 1, PfEMP1	-10.4	-10.4
PF3D7_0203700	168,580-170,767(-)	MAK16	protein MAK16, putative	-10.4	-10.4
PF3D7_0209600	393,969-399,286(-)	N/A	transporter, putative	-10.4	-10.4
PF3D7_0218600	755,057-763,428(+)	N/A	patatin-like phospholipase, putative	-10.4	-10.4
PF3D7_0419900	876,213-894,383(+)	N/A	phosphatidylinositol 4-kinase, putative	-10.4	-10.4
PF3D7_0500800	42,114-48,258(-)	MESA	mature parasite-infected erythrocyte surface antigen	-10.4	-10.4
PF3D7_1138800	1,532,674-1,540,545(-)	N/A	WD repeat-containing protein, putative	-10.4	-10.4
PF3D7_1223400	939,816-947,433(+)	N/A	phospholipid-transporting ATPase, putative	-10.4	-10.4
PF3D7_0221700	868,884-871,778(-)	N/A	Plasmodium exported protein, unknown function	-10.3*	-10.3
PF3D7_0318100	743,870-745,191(+)	STOML	stomatin-like protein, putative	-10.3	-10.3
PF3D7_0729300	1,248,478-1,251,901(-)	NMD3	60S ribosomal export protein NMD3, putative	-10.3	-10.3
PF3D7_0817600	800,326-804,715(-)	N/A	conserved protein, unknown function	-10.3	-10.3
PF3D7_1012900	495,293-499,172(-)	ATG18	autophagy-related protein 18	-10.3	-10.3
PF3D7_1119400	726,905-735,137(+)	N/A	ubiquitin-protein ligase, putative	-10.3	-10.3
PF3D7_1237000	1,537,454-1,540,646(+)	UBA2	SUMO-activating enzyme subunit 2	-10.3*	-10.3
PF3D7_1342400	1,665,798-1,668,854(-)	CK2beta2	casein kinase II beta chain	-10.3	-10.3
PF3D7_1347700	1,907,067-1,911,493(+)	ECT	ethanolamine-phosphate cytidylyltransferase	-10.3	-10.3
PF3D7_1437200	1,506,995-1,511,703(-)	N/A	ribonucleoside-diphosphate reductase large subunit, putative	-10.3	-10.3
PF3D7_0503300	134,119-137,344(-)	SRSF12	serine/arginine-rich splicing factor 12	-10.2	-10.2
PF3D7_0729400	1,252,237-1,254,478(+)	N/A	ribosome biogenesis protein BRX1, putative	-10.2	-10.2
PF3D7_0900100	20,080-27,885(+)	VAR	erythrocyte membrane protein 1, PfEMP1	-10.2	-10.2
PF3D7_1123500	928,601-933,649(-)	GP2	golgi protein 2	-10.2	-10.2
PF3D7_1364200	2,571,524-2,578,165(-)	NUP205	nucleoporin NUP205, putative	-10.2	-10.2
PF3D7_1411200	451,761-456,500(-)	ROM8	rhomboid protease ROM8	-10.2	-10.2
PF3D7_0108500	347,246-350,568(+)	N/A	ELM2 domain-containing protein, putative	-10.1*	-10.1
PF3D7_0807600	388,027-395,335(-)	N/A	conserved Plasmodium protein, unknown function	-10.1	-10.1
PF3D7_0918700	769,319-772,498(+)	N/A	conserved Plasmodium protein, unknown function	-10.1	-10.1
PF3D7_1206200	275,056-280,447(-)	EIF3C	eukaryotic translation initiation factor 3 subunit C, putative	-10.1	-10.1
PF3D7_1241800	1,779,442-1,783,743(-)	DBP9	ATP-dependent RNA helicase DBP9, putative	-10.1	-10.1
PF3D7_1410600	425,584-429,101(+)	eIF2gamma	eukaryotic translation initiation factor 2 subunit gamma, putative	-10.1	-10.1
PF3D7_0210900	441,381-443,570(-)	N/A	conserved Plasmodium protein, unknown function	-10	-10
PF3D7_0507500	307,090-310,120(-)	SUB1	subtilisin-like protease 1	-10	-10
PF3D7_0619200	799,040-803,205(+)	N/A	conserved Plasmodium protein, unknown function	-10	-10
PF3D7_0821300	958,332-962,154(-)	DHX36	ATP-dependent RNA helicase DHX36, putative	-10	-10
PF3D7_0921600	877,514-883,452(+)	N/A	tetratricopeptide repeat protein, putative	-10	-10
PF3D7_1211600	510,276-519,536(+)	LSD1	lysine-specific histone demethylase 1, putative	-10	-10
PF3D7_1244200	1,852,659-1,857,347(-)	TFB2	RNA polymerase II transcription factor B subunit 2, putative	-10	-10
PF3D7_1252800	2,158,574-2,162,555(+)	N/A	Plasmodium exported protein (PHISTb), unknown function	-10	-10
PF3D7_1330800	1,293,638-1,297,395(+)	N/A	RNA-binding protein, putative	-10	-10
PF3D7_1335100	1,418,213-1,421,552(-)	MSP7	merozoite surface protein 7	-10	-10
PF3D7_1352100	2,075,535-2,079,893(-)	ABCB6	ABC transporter B family member 6, putative	-10*	-10
PF3D7_1412700	511,818-516,959(+)	N/A	AAA family ATPase, putative	-10*	-10
PF3D7_1416100	645,055-648,793(-)	SEY1	protein SEY1, putative	-10	-10
PF3D7_1450400	2,059,507-2,067,011(-)	N/A	E3 ubiquitin-protein ligase ZNF598, putative	-10	-10
PF3D7_0214800	603,261-609,873(+)	N/A	conserved Plasmodium membrane protein, unknown function	-9.9	-9.9
PF3D7_0830600	1,301,831-1,305,620(+)	N/A	Plasmodium exported protein (PHISTc), unknown function	-9.9	-9.9
PF3D7_1002200	110,388-116,655(+)	PArt	tryptophan-rich antigen 3	-9.9	-9.9
PF3D7_1107300	300,943-316,691(-)	PAIP1	polyadenylate-binding protein-interacting protein 1, putative	-9.9	-9.9
PF3D7_1244100	1,846,776-1,852,556(+)	N/A	N-alpha-acetyltransferase 15, NatA auxiliary subunit, putative	-9.9	-9.9
PF3D7_1313800	588,141-599,917(-)	N/A	conserved Plasmodium membrane protein, unknown function	-9.9	-9.9
PF3D7_1326300	1,092,355-1,094,980(-)	N/A	RNA-binding protein, putative	-9.9	-9.9
PF3D7_1337200	1,497,877-1,501,494(+)	DXS	1-deoxy-D-xylulose 5-phosphate synthase	-9.9*	-9.9
PF3D7_1408400	313,838-318,345(-)	FANCJ	FANCJ-like helicase, putative	-9.9*	-9.9
PF3D7_1411500	468,631-472,384(+)	N/A	conserved Plasmodium protein, unknown function	-9.9	-9.9
PF3D7_0106300	264,487-270,234(-)	ATP6	calcium-transporting ATPase	-9.8	-9.8
PF3D7_0411000	498,831-503,922(+)	N/A	AP2 domain transcription factor AP2-Z, putative	-9.8	-9.8
PF3D7_0528100	1,157,507-1,162,257(-)	N/A	AP-1/2 complex subunit beta, putative	-9.8	-9.8
PF3D7_0926100	1,047,843-1,059,006(-)	N/A	protein kinase, putative	-9.8	-9.8
PF3D7_1118600	704,987-707,585(-)	MYST	histone acetyltransferase MYST	-9.8	-9.8
PF3D7_0106000	255,113-258,624(-)	N/A	conserved protein, unknown function	-9.7*	-9.7
PF3D7_0209800	403,095-406,706(-)	UAP56	ATP-dependent RNA helicase UAP56	-9.7	-9.7
PF3D7_0220600	830,123-833,035(+)	N/A	Plasmodium exported protein (hyp9), unknown function	-9.7	-9.7
PF3D7_0425100	1,134,415-1,135,394(-)	N/A	Plasmodium exported protein (hyp6), unknown function	-9.7*	-9.7
PF3D7_0520800	849,251-856,116(-)	N/A	conserved protein, unknown function	-9.7*	-9.7
PF3D7_0816000	745,888-748,084(-)	RRB1	ribosome assembly protein RRB1, putative	-9.7	-9.7
PF3D7_1018600	737,590-745,840(-)	N/A	tRNA wybutosine-synthesizing protein, putative	-9.7	-9.7
PF3D7_1028400	1,169,547-1,171,684(+)	N/A	ribosome biogenesis protein RPF2, putative	-9.7	-9.7
PF3D7_1134200	1,326,228-1,332,808(+)	N/A	conserved Plasmodium protein, unknown function	-9.7*	-9.7
PF3D7_1202900	161,330-163,926(-)	HMGB1	high mobility group protein B1	-9.7	-9.7
PF3D7_1218300	716,700-720,665(+)	AP2-MU	AP-2 complex subunit mu	-9.7	-9.7
PF3D7_1225700	1,038,977-1,044,259(-)	N/A	VAC14 domain-containing protein, putative	-9.7	-9.7
PF3D7_1366900	2,674,514-2,679,479(+)	N/A	conserved protein, unknown function	-9.7	-9.7
PF3D7_1436000	1,456,374-1,460,503(+)	GPI	glucose-6-phosphate isomerase	-9.7	-9.7
PF3D7_1471000	2,901,717-2,903,840(+)	RCL1	RNA 3'-terminal phosphate cyclase-like protein, putative	-9.7	-9.7
PF3D7_0103300	143,389-146,959(-)	N/A	conserved protein, unknown function	-9.6	-9.6
PF3D7_0115700	607,390-614,893(-)	VAR	erythrocyte membrane protein 1, PfEMP1	-9.6*	-9.6
PF3D7_0418700	840,757-843,217(+)	N/A	RNA-binding protein NOB1, putative	-9.6	-9.6
PF3D7_0629800	1,243,321-1,247,814(-)	N/A	cullin-2, putative	-9.6	-9.6
PF3D7_0709600	429,537-433,997(-)	POP1	ribonucleases P/MRP protein subunit POP1, putative	-9.6	-9.6
PF3D7_1133800	1,308,312-1,312,020(+)	U5MTase	RNA (uracil-5-)methyltransferase	-9.6	-9.6
PF3D7_1200500	43,705-45,623(-)	RIF	rifin	-9.6*	-9.6
PF3D7_1200900	72,605-75,379(-)	N/A	Plasmodium exported protein (PHISTc), unknown function	-9.6	-9.6
PF3D7_1234100	1,414,349-1,426,825(+)	BDP5	bromodomain protein 5	-9.6	-9.6
PF3D7_1401600	60,100-64,491(-)	N/A	Plasmodium exported protein (PHISTb), unknown function	-9.6	-9.6
PF3D7_1407100	258,164-260,710(+)	NOP1	rRNA 2'-O-methyltransferase fibrillarin, putative	-9.6	-9.6
PF3D7_1419700	819,039-821,674(+)	EIF3H	eukaryotic translation initiation factor 3 subunit H, putative	-9.6	-9.6
PF3D7_1447000	1,928,504-1,931,646(+)	N/A	40S ribosomal protein S5	-9.6	-9.6
PF3D7_0622200	903,432-906,428(-)	MIAB	tRNA-2-methylthio-N(6)-dimethylallyladenosine synthase	-9.5	-9.5
PF3D7_0623100	938,917-944,710(-)	NAB2	nuclear polyadenylated RNA-binding protein NAB2, putative	-9.5	-9.5
PF3D7_0723300	975,585-978,720(+)	N/A	conserved protein, unknown function	-9.5	-9.5
PF3D7_0727200	1,156,175-1,158,838(-)	NFS1	cysteine desulfurase IscS	-9.5	-9.5
PF3D7_1027800	1,153,081-1,155,488(-)	RPL3	60S ribosomal protein L3	-9.5	-9.5
PF3D7_1240000	1,682,613-1,684,787(+)	N/A	3-hydroxyisobutyryl-CoA hydrolase, putative	-9.5	-9.5
PF3D7_1312900	547,872-553,050(+)	EIF4G	eukaryotic translation initation factor 4 gamma	-9.5	-9.5
PF3D7_1364100	2,568,534-2,571,611(+)	P92	6-cysteine protein P92	-9.5	-9.5
PF3D7_1441000	1,669,946-1,673,071(-)	NCS2	cytoplasmic tRNA 2-thiolation protein 2, putative	-9.5	-9.5
PF3D7_1449700	2,036,761-2,042,148(-)	RRP6	exosome complex exonuclease RRP6	-9.5	-9.5
PF3D7_0602600	106,703-112,376(-)	N/A	SAC3 domain-containing protein, putative	-9.4	-9.4
PF3D7_0619500	819,576-824,325(-)	ACS12	acyl-CoA synthetase	-9.4*	-9.4
PF3D7_1134700	1,358,907-1,364,530(-)	RPA2	DNA-directed RNA polymerase I subunit RPA2, putative	-9.4	-9.4
PF3D7_1218600	731,430-735,541(-)	RRS	arginine--tRNA ligase	-9.4	-9.4
PF3D7_1240400	1,704,274-1,712,936(+)	VAR	erythrocyte membrane protein 1, PfEMP1	-9.4	-9.4
PF3D7_1251500	2,099,430-2,102,248(+)	DRS1	ATP-dependent RNA helicase DRS1, putative	-9.4	-9.4
PF3D7_1347200	1,889,277-1,891,491(-)	NT1	nucleoside transporter 1	-9.4	-9.4
PF3D7_1438000	1,535,717-1,539,580(-)	N/A	eukaryotic translation initiation factor eIF2A, putative	-9.4	-9.4
PF3D7_0519600	811,849-815,452(+)	N/A	zinc finger protein, putative	-9.3	-9.3
PF3D7_0714600	667,505-670,119(+)	N/A	conserved protein, unknown function	-9.3	-9.3
PF3D7_0731300	1,348,427-1,351,829(+)	PfG174	Plasmodium exported protein (PHISTb), unknown function	-9.3*	-9.3
PF3D7_0731700	1,371,309-1,372,884(+)	N/A	Plasmodium exported protein (hyp9), unknown function	-9.3*	-9.3
PF3D7_0803100	198,725-203,315(-)	UTP14	U3 small nucleolar RNA-associated protein 14, putative	-9.3	-9.3
PF3D7_1011800	452,765-459,985(+)	PREBP	PRE-binding protein	-9.3	-9.3
PF3D7_1030100	1,223,717-1,229,643(-)	PRP22	pre-mRNA-splicing factor ATP-dependent RNA helicase PRP22, putative	-9.3	-9.3
PF3D7_1143800	1,747,226-1,751,441(+)	CAP93	oocyst capsule protein Cap93, putative	-9.3	-9.3
PF3D7_1229000	1,186,132-1,192,040(+)	N/A	conserved Plasmodium membrane protein, unknown function	-9.3	-9.3
PF3D7_1237500	1,560,900-1,567,860(-)	N/A	conserved Plasmodium protein, unknown function	-9.3	-9.3
PF3D7_1317100	711,294-715,548(+)	MCM4	DNA replication licensing factor MCM4	-9.3	-9.3
PF3D7_1328500	1,203,340-1,208,913(-)	N/A	alpha/beta-hydrolase, putative	-9.3	-9.3
PF3D7_1412800	515,932-519,380(-)	NMT	glycylpeptide N-tetradecanoyltransferase	-9.3	-9.3
PF3D7_1415800	639,678-641,985(+)	KsgA1	ribosomal RNA small subunit methyltransferase A1	-9.3	-9.3
PF3D7_1446500	1,906,176-1,916,570(+)	NUP313	nucleoporin NUP313, putative	-9.3	-9.3
PF3D7_0418300	819,175-826,740(-)	N/A	conserved Plasmodium protein, unknown function	-9.2	-9.2
PF3D7_0804900	279,251-282,015(-)	N/A	GTPase-activating protein, putative	-9.2	-9.2
PF3D7_0811500	579,007-582,905(+)	CARM1	histone-arginine methyltransferase CARM1, putative	-9.2	-9.2
PF3D7_1213900	594,197-598,788(-)	N/A	W2 domain-containing protein, putative	-9.2	-9.2
PF3D7_1351700	2,058,839-2,064,747(+)	IMC1f	inner membrane complex protein 1f, putative	-9.2*	-9.2
PF3D7_1409600	373,950-377,186(+)	N/A	histidine phosphatase, putative	-9.2	-9.2
PF3D7_0214400	586,717-589,640(-)	N/A	protein LTV1, putative	-9.1	-9.1
PF3D7_0423800	1,075,910-1,077,829(+)	CyRPA	cysteine-rich protective antigen	-9.1*	-9.1
PF3D7_0622900	924,060-932,959(-)	AP2Tel	AP2 domain transcription factor AP2Tel	-9.1	-9.1
PF3D7_1036500	1,440,686-1,443,875(+)	N/A	conserved Plasmodium protein, unknown function	-9.1	-9.1
PF3D7_1228400	1,152,821-1,158,131(+)	N/A	conserved Plasmodium protein, unknown function	-9.1	-9.1
PF3D7_1302600	142,833-144,141(-)	DOHH	deoxyhypusine hydroxylase	-9.1	-9.1
PF3D7_1322100	920,884-930,124(+)	SET2	histone-lysine N-methyltransferase SET2	-9.1	-9.1
PF3D7_1445700	1,875,378-1,877,731(-)	N/A	conserved Plasmodium protein, unknown function	-9.1	-9.1
PF3D7_0211800	475,109-477,618(+)	AsnRS	asparagine--tRNA ligase	-9	-9
PF3D7_0212500	508,665-521,769(+)	NUP434	nucleoporin NUP434, putative	-9	-9
PF3D7_0712400	552,158-559,078(-)	VAR	erythrocyte membrane protein 1, PfEMP1	-9*	-9
PF3D7_0729500	1,254,778-1,258,355(+)	MT-A70	N6-adenosine-methyltransferase MT-A70	-9	-9
PF3D7_0809100	459,071-467,014(+)	VAR	erythrocyte membrane protein 1, PfEMP1	-9	-9
PF3D7_0932100	1,278,479-1,284,699(-)	N/A	protein MAM3, putative	-9	-9
PF3D7_1108400	363,945-366,461(+)	CK2alpha	casein kinase 2, alpha subunit	-9	-9
PF3D7_1202600	148,054-155,532(-)	NEMF	nuclear export mediator factor NEMF, putative	-9	-9
PF3D7_1249100	2,007,738-2,010,074(+)	N/A	THUMP domain-containing protein, putative	-9	-9
PF3D7_0206000	239,146-244,604(-)	RAD2	DNA repair protein RAD2, putative	-8.9	-8.9
PF3D7_0528800	1,180,162-1,182,686(-)	N/A	nuclear GTP-binding protein, putative	-8.9	-8.9
PF3D7_0704200	190,990-195,252(-)	NSUN1	RNA cytosine C(5)-methyltransferase, putative	-8.9*	-8.9
PF3D7_0712300	542,906-550,520(-)	VAR	erythrocyte membrane protein 1, PfEMP1	-8.9*	-8.9
PF3D7_0916700	696,194-702,782(-)	HoMu	RNA-binding protein musashi, putative	-8.9	-8.9
PF3D7_1004400	206,616-210,233(-)	N/A	RNA-binding protein, putative	-8.9	-8.9
PF3D7_1012500	477,806-481,170(-)	N/A	phosphoglucomutase, putative	-8.9	-8.9
PF3D7_1248700	1,993,096-2,001,002(+)	N/A	conserved protein, unknown function	-8.9	-8.9
PF3D7_1426800	1,042,553-1,049,929(+)	N/A	conserved Plasmodium protein, unknown function	-8.9	-8.9
PF3D7_1459000	2,420,234-2,423,452(+)	DBP5	ATP-dependent RNA helicase DBP5	-8.9	-8.9
PF3D7_1478600	3,231,222-3,237,075(+)	PTP3	EMP1-trafficking protein	-8.9*	-8.9
PF3D7_0418100	810,171-815,760(-)	SOC1	protein SOC1, putative	-8.8	-8.8
PF3D7_0721300	921,511-925,761(+)	DDX31	ATP-dependent DNA helicase DDX31	-8.8	-8.8
PF3D7_0812400	621,441-624,649(-)	KARalpha	karyopherin alpha	-8.8	-8.8
PF3D7_1028000	1,159,580-1,163,736(+)	N/A	methyltransferase, putative	-8.8	-8.8
PF3D7_1106500	268,176-274,697(-)	N/A	conserved Plasmodium protein, unknown function	-8.8*	-8.8
PF3D7_1114700	553,917-559,114(+)	CLK3	cyclin-dependent-like kinase CLK3	-8.8	-8.8
PF3D7_1127000	1,055,701-1,058,777(-)	N/A	protein phosphatase, putative	-8.8	-8.8
PF3D7_1140400	1,607,519-1,608,723(+)	N/A	conserved Plasmodium protein, unknown function	-8.8	-8.8
PF3D7_1225200	1,024,322-1,028,668(-)	N/A	DNA-binding protein, putative	-8.8	-8.8
PF3D7_1242200	1,791,156-1,793,341(+)	TGT	queuine tRNA-ribosyltransferase, putative	-8.8	-8.8
PF3D7_1338100	1,540,544-1,544,422(+)	RPN3	26S proteasome regulatory subunit RPN3, putative	-8.8	-8.8
PF3D7_1358500	2,318,416-2,321,089(+)	N/A	zinc finger protein, putative	-8.8*	-8.8
PF3D7_1359000	2,335,486-2,346,648(-)	N/A	conserved Plasmodium protein, unknown function	-8.8	-8.8
PF3D7_1417500	726,517-729,371(-)	CBF5	H/ACA ribonucleoprotein complex subunit 4, putative	-8.8	-8.8
PF3D7_1459600	2,440,293-2,444,201(+)	N/A	AP-4 complex accessory subunit Tepsin, putative	-8.8	-8.8
PF3D7_0410000	464,039-468,171(-)	EVP1	erythrocyte vesicle protein 1	-8.7	-8.7
PF3D7_0509600	402,908-405,758(+)	AsnRS	asparagine--tRNA ligase	-8.7	-8.7
PF3D7_0526500	1,090,492-1,095,184(+)	N/A	Suf domain-containing protein, putative	-8.7	-8.7
PF3D7_0814300	690,182-694,542(-)	N/A	AAA family ATPase, putative	-8.7	-8.7
PF3D7_0821100	952,488-956,466(+)	PK1	protein kinase 1	-8.7	-8.7
PF3D7_0923300	947,033-949,498(+)	PLP3	perforin-like protein 3	-8.7*	-8.7
PF3D7_0932300	1,288,799-1,291,543(-)	M18AAP	M18 aspartyl aminopeptidase	-8.7	-8.7
PF3D7_1019000	756,646-765,280(+)	N/A	eukaryotic translation initiation factor subunit eIF2A, putative	-8.7	-8.7
PF3D7_1035600	1,409,095-1,410,806(+)	H101	merozoite surface protein	-8.7*	-8.7
PF3D7_1103000	138,646-139,034(+)	N/A	conserved Plasmodium protein, unknown function	-8.7	-8.7
PF3D7_1340300	1,606,863-1,610,503(+)	N/A	nucleolar complex protein 2, putative	-8.7	-8.7
PF3D7_1343400	1,714,271-1,719,409(+)	RAD5	DNA repair protein RAD5, putative	-8.7*	-8.7
PF3D7_1361000	2,444,905-2,447,446(-)	PRMT5	protein arginine N-methyltransferase 5, putative	-8.7	-8.7
PF3D7_1406600	238,872-244,318(+)	ClpC	ATP-dependent Clp protease regulatory subunit ClpC	-8.7	-8.7
PF3D7_1437400	1,517,047-1,519,845(+)	PANK2	pantothenate kinase 2	-8.7	-8.7
PF3D7_0220300	812,892-815,853(-)	N/A	Plasmodium exported protein, unknown function	-8.6	-8.6
PF3D7_0305500	261,400-274,210(-)	N/A	protein dopey homolog, putative	-8.6	-8.6
PF3D7_0324900	1,030,822-1,038,254(-)	VAR	erythrocyte membrane protein 1, PfEMP1	-8.6	-8.6
PF3D7_0409600	451,590-456,137(-)	RPA1	replication protein A1, large subunit	-8.6	-8.6
PF3D7_0623200	945,100-947,629(+)	FNR	ferredoxin--NADP reductase	-8.6	-8.6
PF3D7_0716100	706,991-711,199(-)	SDA1	protein SDA1, putative	-8.6	-8.6
PF3D7_0806600	349,042-353,536(-)	N/A	kinesin-like protein, putative	-8.6	-8.6
PF3D7_1225600	1,034,857-1,038,418(-)	N/A	conserved Plasmodium protein, unknown function	-8.6	-8.6
PF3D7_1230500	1,253,486-1,255,841(-)	N/A	WD repeat-containing protein, putative	-8.6	-8.6
PF3D7_1235300	1,469,044-1,476,429(+)	NOT4	CCR4-NOT transcription complex subunit 4, putative	-8.6	-8.6
PF3D7_1359300	2,353,589-2,357,798(+)	DIS3	exosome complex exonuclease RRP44	-8.6	-8.6
PF3D7_1413800	546,796-549,599(+)	DPH1	diphthamide biosynthesis protein 1, putative	-8.6	-8.6
PF3D7_0202100	108,217-111,658(-)	LSAP2	liver stage associated protein 2	-8.5*	-8.5
PF3D7_0301300	81,939-84,290(-)	EH1	epoxide hydrolase 1	-8.5*	-8.5
PF3D7_0317200	689,618-696,787(-)	CRK4	cdc2-related protein kinase 4	-8.5	-8.5
PF3D7_0400700	63,104-64,476(-)	RIF	rifin	-8.5*	-8.5
PF3D7_0527500	1,142,668-1,145,603(+)	HIP	Hsc70-interacting protein	-8.5	-8.5
PF3D7_0629700	1,221,309-1,243,267(+)	SET1	SET domain protein, putative	-8.5	-8.5
PF3D7_0702400	100,338-103,399(+)	SEMP1	small exported membrane protein 1	-8.5	-8.5
PF3D7_0724100	1,011,770-1,017,083(-)	N/A	conserved Plasmodium protein, unknown function	-8.5	-8.5
PF3D7_1130000	1,158,440-1,162,440(-)	PAGM	phosphoacetylglucosamine mutase, putative	-8.5	-8.5
PF3D7_1142700	1,709,869-1,712,608(-)	N/A	methyltransferase, putative	-8.5	-8.5
PF3D7_1433400	1,311,928-1,330,437(-)	PHD2	PHD finger protein PHD2, putative	-8.5	-8.5
PF3D7_0202600	129,336-134,329(-)	N/A	nucleic acid-binding protein, putative	-8.4	-8.4
PF3D7_0202600	129,336-134,329(-)	N/A	nucleic acid-binding protein, putative	-8.4	-8.4
PF3D7_0208600	354,341-356,448(+)	RRF1	ribosome-recycling factor	-8.4	-8.4
PF3D7_0220500	823,293-825,588(-)	N/A	Plasmodium exported protein (hyp2), unknown function	-8.4*	-8.4
PF3D7_0617200	714,972-720,182(+)	N/A	BFR1 domain-containing protein, putative	-8.4	-8.4
PF3D7_0629200	1,198,354-1,202,056(-)	N/A	DnaJ protein, putative	-8.4	-8.4
PF3D7_0706300	305,264-306,466(+)	AKIT11	apicomplexan kinetochore protein 11, putative	-8.4	-8.4
PF3D7_0815500	727,118-730,725(+)	N/A	conserved Plasmodium protein, unknown function	-8.4	-8.4
PF3D7_0826100	1,112,930-1,140,853(-)	HEUL	HECT-like E3 ubiquitin ligase, putative	-8.4	-8.4
PF3D7_1208100	361,599-376,167(+)	N/A	conserved Plasmodium protein, unknown function	-8.4	-8.4
PF3D7_1253200	2,172,876-2,174,605(-)	N/A	hypothetical protein	-8.4*	-8.4
PF3D7_1334500	1,405,046-1,408,182(-)	MSRP6	MSP7-like protein	-8.4*	-8.4
PF3D7_1429800	1,170,179-1,175,688(+)	N/A	coatomer subunit beta, putative	-8.4	-8.4
PF3D7_1450700	2,078,386-2,080,849(+)	N/A	conserved Plasmodium protein, unknown function	-8.4	-8.4
PF3D7_1464500	2,606,120-2,618,737(+)	N/A	conserved Plasmodium membrane protein, unknown function	-8.4	-8.4
PF3D7_1467100	2,744,003-2,747,949(-)	MAG	DNA-3-methyladenine glycosylase	-8.4*	-8.4
PF3D7_0520500	841,321-842,672(-)	N/A	phosphomethylpyrimidine kinase, putative	-8.3	-8.3
PF3D7_0614300	596,483-602,866(-)	MFR1	major facilitator superfamily-related transporter, putative	-8.3	-8.3
PF3D7_0800800	79,126-80,766(+)	N/A	Plasmodium exported protein (hyp7), unknown function	-8.3*	-8.3
PF3D7_0805600	310,797-313,261(+)	PAP2	phosphatidic acid phosphatase 2	-8.3	-8.3
PF3D7_1128500	1,107,772-1,110,152(+)	mHCF101	Fe-S cluster assembly factor HCF101, putative	-8.3	-8.3
PF3D7_1227200	1,097,031-1,105,221(+)	K1	potassium channel K1	-8.3	-8.3
PF3D7_1236400	1,522,104-1,524,968(+)	N/A	conserved Plasmodium protein, unknown function	-8.3	-8.3
PF3D7_1360700	2,425,337-2,432,314(-)	PIAS	E3 SUMO-protein ligase PIAS, putative	-8.3	-8.3
PF3D7_1446200	1,892,457-1,895,957(-)	LAP	M17 leucyl aminopeptidase	-8.3	-8.3
PF3D7_1468900	2,831,386-2,834,620(-)	N/A	zinc finger protein, putative	-8.3	-8.3
PF3D7_0207900	317,422-321,552(-)	SERA2	serine repeat antigen 2	-8.2	-8.2
PF3D7_0215300	628,091-632,681(-)	ACS8	acyl-CoA synthetase	-8.2*	-8.2
PF3D7_0619000	788,061-796,075(-)	N/A	FPL domain-containing protein, putative	-8.2	-8.2
PF3D7_0619000	788,061-796,075(-)	N/A	FPL domain-containing protein, putative	-8.2	-8.2
PF3D7_0913200	574,522-576,690(+)	EF-1beta	elongation factor 1-beta	-8.2	-8.2
PF3D7_1012400	474,731-477,029(-)	HGPRT	hypoxanthine-guanine phosphoribosyltransferase	-8.2	-8.2
PF3D7_1125700	1,004,021-1,007,682(-)	N/A	kelch domain-containing protein, putative	-8.2	-8.2
PF3D7_1135100	1,374,293-1,377,710(-)	PPM8	protein phosphatase PPM8, putative	-8.2	-8.2
PF3D7_1138700	1,525,654-1,532,527(-)	KIC5	protein KIC5	-8.2	-8.2
PF3D7_1225800	1,044,957-1,050,130(+)	UBA1	ubiquitin-activating enzyme E1	-8.2	-8.2
PF3D7_1475600	3,112,433-3,116,035(-)	BDP4	bromodomain protein 4, putative	-8.2	-8.2
PF3D7_0416900	732,052-740,562(-)	N/A	conserved Plasmodium protein, unknown function	-8.1	-8.1
PF3D7_0505500	238,878-243,954(-)	MSH6	DNA mismatch repair protein MSH6, putative	-8.1	-8.1
PF3D7_0525000	1,034,754-1,039,424(+)	N/A	zinc finger protein, putative	-8.1	-8.1
PF3D7_0908600	398,802-400,941(-)	N/A	ribosomal RNA methyltransferase, putative	-8.1*	-8.1
PF3D7_0934900	1,364,066-1,366,174(-)	N/A	conserved Plasmodium protein, unknown function	-8.1	-8.1
PF3D7_1041200	1,639,171-1,640,518(+)	RIF	rifin	-8.1*	-8.1
PF3D7_1228500	1,158,372-1,160,646(+)	N/A	RNA pseudouridylate synthase, putative	-8.1	-8.1
PF3D7_1352400	2,087,113-2,092,848(+)	NUP176	nucleoporin NUP176, putative	-8.1	-8.1
PF3D7_1406200	217,394-227,116(+)	SPT6	transcription elongation factor SPT6, putative	-8.1	-8.1
PF3D7_1423200	932,326-935,581(+)	CYP52	peptidyl-prolyl cis-trans isomerase	-8.1	-8.1
PF3D7_0320300	844,881-848,142(+)	CCT5	T-complex protein 1 subunit epsilon	-8	-8
PF3D7_0612700	525,736-527,850(-)	P12	6-cysteine protein P12	-8	-8
PF3D7_0710700	480,710-482,347(-)	N/A	conserved Plasmodium protein, unknown function	-8	-8
PF3D7_0717500	755,098-758,456(+)	CDPK4	calcium-dependent protein kinase 4	-8	-8
PF3D7_0805500	304,814-310,547(-)	N/A	conserved Plasmodium protein, unknown function	-8	-8
PF3D7_0807800	399,105-401,398(-)	RPN10	26S proteasome regulatory subunit RPN10, putative	-8	-8
PF3D7_0822600	996,626-1,000,388(+)	SEC23	protein transport protein SEC23	-8	-8
PF3D7_0826700	1,159,770-1,162,786(-)	RACK1	receptor for activated c kinase	-8	-8
PF3D7_0921900	888,237-889,965(+)	N/A	conserved Plasmodium protein, unknown function	-8	-8
PF3D7_1134500	1,343,384-1,349,822(+)	N/A	alpha/beta hydrolase, putative	-8	-8
PF3D7_1434600	1,403,360-1,407,209(+)	METAP2	methionine aminopeptidase 2	-8	-8
PF3D7_1445200	1,855,451-1,859,752(+)	MAK5	ATP-dependent RNA helicase MAK5, putative	-8	-8
PF3D7_0302800	147,724-150,348(-)	N/A	RNA-binding protein, putative	-7.9	-7.9
PF3D7_0308200	361,623-365,130(-)	CCT7	T-complex protein 1 subunit eta	-7.9	-7.9
PF3D7_0316600	668,469-672,475(-)	FNT	formate-nitrite transporter	-7.9	-7.9
PF3D7_0417400	755,176-777,060(+)	N/A	conserved Plasmodium protein, unknown function	-7.9	-7.9
PF3D7_0714200	650,460-655,136(+)	N/A	conserved Plasmodium protein, unknown function	-7.9	-7.9
PF3D7_0722100	943,456-945,979(+)	PELO	protein pelota homolog, putative	-7.9	-7.9
PF3D7_0813000	643,066-645,158(-)	KIC7	protein KIC7	-7.9	-7.9
PF3D7_0905800	287,480-293,011(+)	N/A	conserved Plasmodium protein, unknown function	-7.9	-7.9
PF3D7_1107200	297,359-301,207(+)	N/A	vacuolar fusion protein CCZ1, putative	-7.9	-7.9
PF3D7_1110900	431,833-434,308(-)	N/A	ES2 protein, putative	-7.9	-7.9
PF3D7_1145400	1,800,111-1,804,509(-)	DYN1	dynamin-like protein	-7.9	-7.9
PF3D7_1212500	551,620-554,600(-)	GAT	glycerol-3-phosphate 1-O-acyltransferase	-7.9	-7.9
PF3D7_1317200	721,759-730,586(+)	ApiAP2	AP2 domain transcription factor AP2-FG, putative	-7.9	-7.9
PF3D7_1357000	2,265,717-2,269,459(-)	N/A	elongation factor 1-alpha	-7.9	-7.9
PF3D7_1402800	100,564-106,014(+)	N/A	conserved Plasmodium protein, unknown function	-7.9	-7.9
PF3D7_1429900	1,176,022-1,181,728(+)	WRN	ADP-dependent DNA helicase RecQ	-7.9*	-7.9
PF3D7_0318200	747,275-756,485(+)	RPB1	DNA-directed RNA polymerase II subunit RPB1	-7.8	-7.8
PF3D7_0811400	574,372-578,973(+)	N/A	conserved protein, unknown function	-7.8	-7.8
PF3D7_0820000	900,195-908,628(-)	SRCAP	Snf2-related CBP activator, putative	-7.8	-7.8
PF3D7_1109400	390,055-394,326(-)	ENP1	essential nuclear protein 1, putative	-7.8	-7.8
PF3D7_1130200	1,163,768-1,167,334(+)	PfP0	60S ribosomal protein P0	-7.8	-7.8
PF3D7_1239900	1,678,397-1,682,107(-)	VPS16	vacuolar protein sorting-associated protein 16, putative	-7.8	-7.8
PF3D7_1330100	1,274,448-1,275,008(+)	N/A	conserved Plasmodium protein, unknown function	-7.8	-7.8
PF3D7_1332600	1,340,764-1,344,123(-)	APN1	DNA-(apurinic or apyrimidinic site) lyase 1	-7.8	-7.8
PF3D7_1348300	1,929,041-1,934,453(-)	N/A	elongation factor Tu, putative	-7.8*	-7.8
PF3D7_1431300	1,230,044-1,234,486(+)	LSG1	large subunit GTPase 1, putative	-7.8	-7.8
PF3D7_1440100	1,632,713-1,636,867(-)	N/A	cohesin complex subunit, putative	-7.8	-7.8
PF3D7_0409800	458,379-462,772(+)	N/A	zinc finger protein, putative	-7.7	-7.7
PF3D7_0423400	1,055,314-1,056,674(+)	AARP	apical asparagine-rich protein AARP	-7.7	-7.7
PF3D7_0609700	412,443-420,258(+)	KIC6	protein KIC6	-7.7	-7.7
PF3D7_0615600	646,286-655,848(-)	N/A	zinc finger protein, putative	-7.7	-7.7
PF3D7_0620400	851,162-853,200(-)	MSP10	merozoite surface protein 10	-7.7*	-7.7
PF3D7_0705600	280,570-284,888(-)	N/A	RNA helicase, putative	-7.7*	-7.7
PF3D7_0802300	166,711-170,995(-)	PWP2	periodic tryptophan protein 2, putative	-7.7	-7.7
PF3D7_0902600	113,409-115,549(-)	FIKK9.7	serine/threonine protein kinase, FIKK family	-7.7*	-7.7
PF3D7_0934800	1,360,721-1,364,051(+)	PKAc	cAMP-dependent protein kinase catalytic subunit	-7.7	-7.7
PF3D7_1028500	1,171,988-1,175,373(-)	N/A	partial CSTF domain-containing protein, putative	-7.7	-7.7
PF3D7_1220900	830,802-833,569(-)	HP1	heterochromatin protein 1	-7.7	-7.7
PF3D7_1249800	2,029,764-2,040,460(-)	THO2	THO complex subunit 2, putative	-7.7	-7.7
PF3D7_1321300	876,120-886,756(-)	N/A	conserved Plasmodium membrane protein, unknown function	-7.7*	-7.7
PF3D7_1344700	1,790,894-1,794,920(-)	N/A	conserved Plasmodium protein, unknown function	-7.7	-7.7
PF3D7_1359600	2,367,440-2,379,279(+)	N/A	conserved Plasmodium protein, unknown function	-7.7	-7.7
PF3D7_1443800	1,794,369-1,796,682(-)	CWC24	pre-mRNA-splicing factor CWC24, putative	-7.7	-7.7
PF3D7_1458000	2,387,106-2,389,942(+)	FP1	cysteine proteinase falcipain 1	-7.7	-7.7
PF3D7_1465300	2,642,400-2,646,605(+)	N/A	ribonuclease Z, putative	-7.7	-7.7
PF3D7_0219800	786,298-790,454(-)	N/A	Plasmodium exported protein (PHISTc), unknown function	-7.6*	-7.6
PF3D7_0323700	991,037-994,381(-)	SART1	U4/U6.U5 tri-snRNP-associated protein 1, putative	-7.6	-7.6
PF3D7_0606700	281,991-287,880(+)	N/A	coatomer alpha subunit, putative	-7.6	-7.6
PF3D7_0705000	245,497-250,602(-)	N/A	mRNA cap guanine-N7 methyltransferase, putative	-7.6	-7.6
PF3D7_0710100	459,688-461,959(+)	N/A	conserved protein, unknown function	-7.6	-7.6
PF3D7_0827300	1,181,264-1,183,916(+)	N/A	conserved Plasmodium protein, unknown function	-7.6	-7.6
PF3D7_0912800	563,201-566,051(-)	GCD10	tRNA (adenine(58)-N(1))-methyltransferase non-catalytic subunit TRM6, putative	-7.6	-7.6
PF3D7_1016800	674,416-678,495(-)	N/A	Plasmodium exported protein (PHISTc), unknown function	-7.6	-7.6
PF3D7_1019500	787,427-795,435(-)	N/A	TMEM94 domain-containing protein, putative	-7.6	-7.6
PF3D7_1019500	787,427-795,435(-)	N/A	TMEM94 domain-containing protein, putative	-7.6	-7.6
PF3D7_1305300	256,095-267,598(-)	GCN1	translational activator GCN1, putative	-7.6	-7.6
PF3D7_1316500	685,253-689,503(+)	PRP40	pre-mRNA-processing factor 40, putative	-7.6	-7.6
PF3D7_1337500	1,509,051-1,521,971(-)	N/A	conserved Plasmodium protein, unknown function	-7.6	-7.6
PF3D7_1472200	2,944,069-2,953,562(+)	HDA1	histone deacetylase, putative	-7.6	-7.6
PF3D7_0415300	681,263-686,296(+)	CRK3	cdc2-related protein kinase 3	-7.5	-7.5
PF3D7_0509800	409,403-415,758(+)	PI4KB	phosphatidylinositol 4-kinase beta	-7.5	-7.5
PF3D7_0705400	264,682-267,876(-)	MCM7	DNA replication licensing factor MCM7	-7.5	-7.5
PF3D7_0814200	684,997-689,981(+)	ALBA1	DNA/RNA-binding protein Alba 1	-7.5	-7.5
PF3D7_0828300	1,220,018-1,223,432(-)	N/A	conserved protein, unknown function	-7.5	-7.5
PF3D7_0910500	482,386-488,608(-)	N/A	DNA repair protein REV1, putative	-7.5	-7.5
PF3D7_0917000	706,053-712,389(-)	MOP	merozoite organizing protein	-7.5*	-7.5
PF3D7_1012000	462,633-467,542(+)	N/A	RING zinc finger protein, putative	-7.5	-7.5
PF3D7_1018300	729,698-733,223(-)	N/A	peptidase, putative	-7.5	-7.5
PF3D7_1024000	1,014,459-1,016,982(+)	N/A	conserved Plasmodium protein, unknown function	-7.5	-7.5
PF3D7_1122400	848,748-852,976(+)	N/A	conserved Plasmodium protein, unknown function	-7.5	-7.5
PF3D7_1132600	1,265,900-1,267,995(-)	PRP38A	pre-mRNA-splicing factor 38A, putative	-7.5	-7.5
PF3D7_1203500	182,030-184,141(-)	SUA5	threonylcarbamoyl-AMP synthase, putative	-7.5	-7.5
PF3D7_1346100	1,842,673-1,844,921(+)	SEC61A	protein transport protein SEC61 subunit alpha	-7.5	-7.5
PF3D7_1407300	263,070-267,617(+)	PRP38B	pre-mRNA-splicing factor 38B, putative	-7.5	-7.5
PF3D7_1439000	1,577,456-1,579,573(+)	CTR1	copper transporter	-7.5	-7.5
PF3D7_0113700	519,766-523,106(+)	HSP40	heat shock protein 40, type II	-7.4	-7.4
PF3D7_0311100	470,535-473,737(-)	N/A	pre-mRNA splicing factor, putative	-7.4	-7.4
PF3D7_0630900	1,290,623-1,293,448(-)	HAS1	ATP-dependent RNA helicase HAS1	-7.4	-7.4
PF3D7_0708800	393,813-399,112(+)	HSP110c	heat shock protein 110	-7.4	-7.4
PF3D7_0717100	741,609-744,981(+)	N/A	CRAL/TRIO domain-containing protein, putative	-7.4	-7.4
PF3D7_1002000	102,837-105,100(-)	N/A	Plasmodium exported protein (hyp2), unknown function	-7.4*	-7.4
PF3D7_1005600	243,559-247,064(-)	N/A	DnaJ protein, putative	-7.4	-7.4
PF3D7_1034400	1,366,770-1,369,652(-)	SDHA	flavoprotein subunit of succinate dehydrogenase	-7.4	-7.4
PF3D7_1113500	523,510-526,869(+)	N/A	GTP-binding protein, putative	-7.4	-7.4
PF3D7_1140800	1,633,071-1,636,567(+)	N/A	CID domain-containing protein, putative	-7.4	-7.4
PF3D7_1321700	901,750-906,652(+)	SF1	splicing factor 1	-7.4	-7.4
PF3D7_1369200	2,748,967-2,756,484(+)	N/A	conserved Plasmodium protein, unknown function	-7.4	-7.4
PF3D7_1419400	803,869-812,354(-)	N/A	conserved Plasmodium membrane protein, unknown function	-7.4	-7.4
PF3D7_1428100	1,097,756-1,100,391(-)	WBP11	WW domain-binding protein 11, putative	-7.4	-7.4
PF3D7_1445900	1,884,566-1,889,117(+)	DDX17	ATP-dependent RNA helicase DDX17	-7.4	-7.4
PF3D7_1447900	1,953,474-1,959,147(-)	MDR2	multidrug resistance protein 2	-7.4	-7.4
PF3D7_0305300	255,187-259,495(-)	N/A	transporter, putative	-7.3	-7.3
PF3D7_0521500	877,768-879,984(+)	N/A	ribosomal large subunit pseudouridylate synthase, putative	-7.3*	-7.3
PF3D7_0621300	873,178-877,670(+)	PUF3	mRNA-binding protein PUF3	-7.3	-7.3
PF3D7_0627700	1,105,837-1,113,416(+)	N/A	transportin	-7.3	-7.3
PF3D7_0704700	232,362-237,763(+)	PPAT	phosphopantetheine adenylyltransferase, putative	-7.3*	-7.3
PF3D7_0832000	1,383,349-1,384,377(-)	N/A	stevor	-7.3	-7.3
PF3D7_1129300	1,131,284-1,137,072(-)	N/A	conserved Plasmodium protein, unknown function	-7.3*	-7.3
PF3D7_1130600	1,176,282-1,180,695(+)	N/A	tRNA:m(4)X modification enzyme TRM13, putative	-7.3	-7.3
PF3D7_1205100	222,428-225,423(-)	SEPSECS	O-phosphoseryl-tRNA(Sec) selenium transferase, putative	-7.3	-7.3
PF3D7_1232100	1,328,121-1,332,034(-)	CPN60	60 kDa chaperonin	-7.3	-7.3
PF3D7_1402300	85,517-89,001(-)	RPN6	26S proteasome regulatory subunit RPN6	-7.3	-7.3
PF3D7_1412100	484,274-487,738(+)	MCMBP	mini-chromosome maintenance complex-binding protein	-7.3	-7.3
PF3D7_0300100	36,965-44,482(+)	VAR	erythrocyte membrane protein 1, PfEMP1	-7.2	-7.2
PF3D7_0403700	205,531-209,494(-)	CLF1	pre-mRNA-splicing factor CLF1, putative	-7.2	-7.2
PF3D7_0419400	857,875-866,312(+)	N/A	conserved Plasmodium protein, unknown function	-7.2*	-7.2
PF3D7_0532600	1,317,882-1,319,382(-)	N/A	Plasmodium exported protein, unknown function	-7.2	-7.2
PF3D7_0707300	337,720-343,059(+)	RAMA	rhoptry-associated membrane antigen	-7.2	-7.2
PF3D7_0715900	697,965-701,574(+)	CDF	cation diffusion facilitator family protein, putative	-7.2	-7.2
PF3D7_0722500	956,747-958,325(-)	CWC15	pre-mRNA-splicing factor CWC15, putative	-7.2	-7.2
PF3D7_0727800	1,175,363-1,181,839(+)	N/A	cation transporting ATPase, putative	-7.2	-7.2
PF3D7_0818900	858,550-862,980(+)	HSP70	heat shock protein 70	-7.2	-7.2
PF3D7_0920900	855,159-857,745(+)	PRP24	U4/U6 snRNA-associated-splicing factor, putative	-7.2	-7.2
PF3D7_1121100	793,500-800,524(-)	N/A	conserved protein, unknown function	-7.2	-7.2
PF3D7_1123100	909,056-916,804(+)	CDPK7	calcium-dependent protein kinase 7	-7.2	-7.2
PF3D7_1217300	682,326-686,101(+)	EngA	GTP-binding protein EngA	-7.2	-7.2
PF3D7_1247400	1,954,020-1,957,694(-)	FKBP35	peptidyl-prolyl cis-trans isomerase FKBP35	-7.2	-7.2
PF3D7_1473200	2,979,847-2,983,715(+)	N/A	DnaJ protein, putative	-7.2	-7.2
PF3D7_0319000	794,521-801,871(+)	ATPase7	P4-type ATPase ATP7, putative	-7.1	-7.1
PF3D7_0322900	965,293-967,150(-)	RPS3A	40S ribosomal protein S3A, putative	-7.1	-7.1
PF3D7_0416400	717,422-723,139(+)	HAT1	histone acetyltransferase, putative	-7.1	-7.1
PF3D7_0425200	1,136,443-1,137,793(+)	N/A	Plasmodium exported protein (hyp15), unknown function	-7.1*	-7.1
PF3D7_0521000	858,511-861,445(-)	N/A	conserved Plasmodium protein, unknown function	-7.1	-7.1
PF3D7_0532500	1,316,238-1,316,874(+)	N/A	Plasmodium exported protein, unknown function	-7.1*	-7.1
PF3D7_0612900	530,674-533,646(+)	NOG1	nucleolar GTP-binding protein 1, putative	-7.1	-7.1
PF3D7_0709000	402,385-406,341(+)	CRT	chloroquine resistance transporter	-7.1	-7.1
PF3D7_0713600	617,889-621,078(+)	N/A	ribosomal protein S5, mitochondrial, putative	-7.1	-7.1
PF3D7_0912000	540,903-546,278(-)	N/A	conserved Plasmodium protein, unknown function	-7.1	-7.1
PF3D7_1005000	225,274-228,144(-)	MRSapi	methionine--tRNA ligase, putative	-7.1	-7.1
PF3D7_1015100	612,249-614,317(-)	N/A	CWC16 domain-containing protein, putative	-7.1	-7.1
PF3D7_1235600	1,483,501-1,486,097(+)	SHMT	serine hydroxymethyltransferase	-7.1	-7.1
PF3D7_1252700	2,153,221-2,157,441(+)	N/A	Plasmodium exported protein (PHISTb), unknown function	-7.1	-7.1
PF3D7_1329100	1,226,639-1,235,365(-)	MyoF	myosin F, putative	-7.1	-7.1
PF3D7_1364500	2,596,245-2,598,309(+)	RRP45	exosome complex component RRP45, putative	-7.1	-7.1
PF3D7_1449200	2,013,486-2,015,102(+)	N/A	conserved Plasmodium protein, unknown function	-7.1	-7.1
PF3D7_0215400	634,417-639,395(-)	N/A	WD repeat-containing protein, putative	-7	-7
PF3D7_0418600	833,620-840,678(+)	N/A	regulator of chromosome condensation, putative	-7*	-7
PF3D7_0514800	615,232-618,202(-)	N/A	inositol polyphosphate multikinase, putative	-7*	-7
PF3D7_0613300	539,725-545,452(-)	ROP14	rhoptry protein ROP14	-7*	-7
PF3D7_0808800	450,615-451,899(+)	RIF	rifin	-7*	-7
PF3D7_0925200	1,017,310-1,018,970(+)	RRP8	ribosomal RNA-processing protein 8, putative	-7	-7
PF3D7_1004300	198,954-204,653(-)	N/A	E3 ubiquitin-protein ligase, putative	-7	-7
PF3D7_1013100	502,323-508,664(-)	UTP13	U3 small nucleolar RNA-associated protein 13, putative	-7	-7
PF3D7_1026000	1,098,008-1,100,175(-)	N/A	conserved Plasmodium protein, unknown function	-7	-7
PF3D7_1033500	1,341,631-1,344,010(+)	WDR70	WD repeat-containing protein 70, putative	-7	-7
PF3D7_1102900	136,578-137,625(+)	N/A	Plasmodium exported protein (hyp11), unknown function	-7*	-7
PF3D7_1118500	702,276-705,399(+)	NOP56	nucleolar protein 56, putative	-7	-7
PF3D7_1300100	21,364-28,787(+)	VAR	erythrocyte membrane protein 1, PfEMP1	-7*	-7
PF3D7_1324000	990,726-996,075(-)	N/A	conserved Plasmodium protein, unknown function	-7	-7
PF3D7_1417600	730,017-746,011(-)	N/A	ookinete surface and oocyst capsule protein OSCP, putative	-7	-7
PF3D7_1475100	3,076,187-3,081,459(+)	N/A	conserved Plasmodium protein, unknown function	-7*	-7
PF3D7_0201800	86,183-89,482(-)	KAHsp40	knob associated heat shock protein 40	-6.9*	-6.9
PF3D7_0426000	1,173,053-1,180,226(-)	VAR	erythrocyte membrane protein 1, PfEMP1	-6.9*	-6.9
PF3D7_0504400	172,042-174,574(+)	N/A	ATP-dependent helicase, putative	-6.9	-6.9
PF3D7_0703500	133,470-143,247(+)	N/A	erythrocyte membrane-associated antigen	-6.9	-6.9
PF3D7_0716800	731,974-734,370(-)	EIF3I	eukaryotic translation initiation factor 3 subunit I, putative	-6.9	-6.9
PF3D7_0804600	268,603-271,146(-)	N/A	tRNA pseudouridine synthase, putative	-6.9	-6.9
PF3D7_1214100	602,281-607,441(+)	PIGO	GPI ethanolamine phosphate transferase 3, putative	-6.9	-6.9
PF3D7_1230800	1,263,243-1,266,561(+)	WTAP	pre-mRNA-splicing regulator WTAP, putative	-6.9	-6.9
PF3D7_1243700	1,829,026-1,833,409(+)	N/A	ubiquitin-conjugating enzyme E2, putative	-6.9	-6.9
PF3D7_1331100	1,299,417-1,305,427(-)	POLQ	DNA polymerase theta, putative	-6.9	-6.9
PF3D7_1336900	1,487,930-1,490,567(-)	cTrpRS	tryptophan--tRNA ligase	-6.9	-6.9
PF3D7_1337400	1,506,707-1,509,508(+)	N/A	zinc finger protein, putative	-6.9	-6.9
PF3D7_1358200	2,308,497-2,314,416(+)	N/A	conserved Plasmodium protein, unknown function	-6.9	-6.9
PF3D7_1440200	1,638,717-1,647,251(+)	SPP	stromal-processing peptidase, putative	-6.9*	-6.9
PF3D7_1443400	1,776,703-1,780,208(-)	WLP1	WD repeat-containing protein	-6.9	-6.9
PF3D7_0628100	1,122,322-1,154,481(-)	HECT1	HECT domain-containing protein 1, putative	-6.8	-6.8
PF3D7_0629300	1,204,859-1,208,175(+)	PL	phospholipase, putative	-6.8*	-6.8
PF3D7_0813300	655,382-658,303(+)	N/A	NPL domain-containing protein, putative	-6.8	-6.8
PF3D7_0830400	1,293,204-1,295,482(+)	N/A	CRA domain-containing protein, putative	-6.8	-6.8
PF3D7_0923200	943,129-947,005(+)	NOS	nitric oxide synthase, putative	-6.8	-6.8
PF3D7_1017900	715,264-718,031(+)	RPN5	26S proteasome regulatory subunit p55, putative	-6.8	-6.8
PF3D7_1118700	707,860-713,551(-)	MLC-B	myosin light chain B	-6.8	-6.8
PF3D7_1145800	1,814,738-1,818,029(-)	N/A	conserved Plasmodium protein, unknown function	-6.8	-6.8
PF3D7_1315900	662,771-668,049(+)	N/A	exportin-T, putative	-6.8	-6.8
PF3D7_1362200	2,489,913-2,492,561(-)	RUVB3	RuvB-like helicase 3	-6.8	-6.8
PF3D7_0208200	335,421-337,000(-)	KRR1	KRR1 small subunit processome component, putative	-6.7	-6.7
PF3D7_0214000	565,669-568,518(+)	CCT8	T-complex protein 1 subunit theta	-6.7	-6.7
PF3D7_0218400	749,749-751,772(-)	DDX47	ATP-dependent RNA helicase DDX47, putative	-6.7	-6.7
PF3D7_0403200	177,783-181,051(+)	N/A	pre-mRNA splicing factor, putative	-6.7	-6.7
PF3D7_0502400	109,846-112,484(-)	MSP8	merozoite surface protein 8	-6.7	-6.7
PF3D7_0505100	219,562-230,001(+)	TRS85	trafficking protein particle complex subunit 8, putative	-6.7	-6.7
PF3D7_0508500	346,728-355,169(-)	ND6	ND6 protein, putative	-6.7	-6.7
PF3D7_0512900	553,939-554,787(+)	AKAL	AKAP-like protein	-6.7	-6.7
PF3D7_0517700	742,798-745,633(+)	EIF3B	eukaryotic translation initiation factor 3 subunit B, putative	-6.7	-6.7
PF3D7_0621900	892,883-896,208(-)	SRP68	signal recognition particle subunit SRP68, putative	-6.7	-6.7
PF3D7_0907400	351,552-355,975(-)	ClpY	ATP-dependent protease ATPase subunit ClpY	-6.7	-6.7
PF3D7_0910800	493,661-495,804(+)	NBP35	cytosolic Fe-S cluster assembly factor NBP35, putative	-6.7	-6.7
PF3D7_1000400	44,816-46,133(-)	RIF	rifin	-6.7*	-6.7
PF3D7_1007200	287,506-291,608(-)	N/A	rho GTPase-activating protein, putative	-6.7	-6.7
PF3D7_1012100	467,551-470,056(-)	N/A	conserved protein, unknown function	-6.7	-6.7
PF3D7_1120000	755,951-760,604(+)	N/A	conserved protein, unknown function	-6.7	-6.7
PF3D7_1143300	1,731,176-1,734,347(-)	RPC40	DNA-directed RNA polymerases I and III subunit RPAC1, putative	-6.7	-6.7
PF3D7_1249300	2,012,578-2,016,456(+)	PPM4	protein phosphatase PPM4, putative	-6.7	-6.7
PF3D7_1323500	973,969-977,910(+)	PMV	plasmepsin V	-6.7	-6.7
PF3D7_1357100	2,266,590-2,270,877(+)	N/A	elongation factor 1-alpha	-6.7	-6.7
PF3D7_1427500	1,081,038-1,084,631(+)	MSH2-1	DNA mismatch repair protein MSH2, putative	-6.7*	-6.7
PF3D7_1434300	1,370,611-1,375,278(+)	HOP	Hsp70/Hsp90 organizing protein	-6.7	-6.7
PF3D7_1445300	1,859,926-1,862,497(+)	N/A	ribosomal protein S29, mitochondrial, putative	-6.7*	-6.7
PF3D7_1453800	2,209,313-2,213,595(-)	GluPho	glucose-6-phosphate dehydrogenase-6-phosphogluconolactonase	-6.7	-6.7
PF3D7_1458600	2,406,002-2,410,561(+)	N/A	zinc finger protein, putative	-6.7	-6.7
PF3D7_1468400	2,809,460-2,812,520(+)	CZIF1	C3H1-type zinc finger protein CZIF1	-6.7*	-6.7
PF3D7_0204600	199,889-204,454(-)	N/A	5'-3' exonuclease, putative	-6.6*	-6.6
PF3D7_0209100	380,935-384,245(-)	PATPL1	patatin-like phospholipase 1	-6.6	-6.6
PF3D7_0305200	250,163-255,153(+)	N/A	GRIP domain-containing protein, putative	-6.6	-6.6
PF3D7_0713500	613,821-617,804(+)	N/A	conserved Plasmodium protein, unknown function	-6.6*	-6.6
PF3D7_1006800	276,414-280,198(+)	GBP2	G-strand-binding protein 2	-6.6	-6.6
PF3D7_1032100	1,292,394-1,298,406(+)	DCP1	mRNA-decapping enzyme subunit 1, putative	-6.6	-6.6
PF3D7_1113400	521,020-522,963(-)	DSK2	ubiquitin domain-containing protein DSK2, putative	-6.6	-6.6
PF3D7_1201500	98,774-100,913(+)	N/A	GPN-loop GTPase, putative	-6.6	-6.6
PF3D7_1224400	993,227-996,884(+)	N/A	WD repeat-containing protein, putative	-6.6	-6.6
PF3D7_1307800	348,316-351,043(-)	CEP170	centrosomal protein CEP170, putative	-6.6	-6.6
PF3D7_1358900	2,331,698-2,335,247(-)	N/A	GTP-binding protein, putative	-6.6	-6.6
PF3D7_1422400	899,929-905,858(+)	N/A	nucleolar RNA-associated protein, putative	-6.6	-6.6
PF3D7_1439100	1,579,582-1,588,900(+)	N/A	DEAD/DEAH box helicase, putative	-6.6	-6.6
PF3D7_0302100	112,158-118,863(+)	SRPK1	serine/threonine protein kinase	-6.5	-6.5
PF3D7_0310500	451,792-459,726(-)	DHX57	ATP-dependent RNA helicase DHX57, putative	-6.5	-6.5
PF3D7_0318900	791,312-794,096(-)	N/A	conserved protein, unknown function	-6.5	-6.5
PF3D7_0404600	244,986-260,286(+)	N/A	conserved Plasmodium membrane protein, unknown function	-6.5	-6.5
PF3D7_0422500	1,029,062-1,038,336(+)	BRR2	pre-mRNA-splicing helicase BRR2, putative	-6.5	-6.5
PF3D7_0524400	1,013,254-1,015,395(-)	RBG1	ribosome-interacting GTPase 1, putative	-6.5	-6.5
PF3D7_0826900	1,164,491-1,167,540(+)	N/A	conserved Plasmodium protein, unknown function	-6.5	-6.5
PF3D7_1014900	600,950-608,809(-)	KIC8	protein KIC8	-6.5	-6.5
PF3D7_1105300	231,469-234,881(-)	N/A	conserved Plasmodium protein, unknown function	-6.5	-6.5
PF3D7_1110100	400,063-403,317(+)	C2DMA	C2 domain-containing membrane protein	-6.5	-6.5
PF3D7_1207100	323,839-327,795(-)	N/A	pre-rRNA-processing protein ESF1, putative	-6.5	-6.5
PF3D7_1300200	30,605-31,881(-)	RIF	rifin	-6.5*	-6.5
PF3D7_1421100	870,397-875,176(+)	N/A	conserved Plasmodium protein, unknown function	-6.5	-6.5
PF3D7_0109800	380,254-382,568(+)	cPheRS	phenylalanine--tRNA ligase alpha subunit	-6.4	-6.4
PF3D7_0510500	445,554-448,872(-)	TopoI	topoisomerase I	-6.4	-6.4
PF3D7_0608800	361,326-363,964(+)	OAT	ornithine aminotransferase	-6.4	-6.4
PF3D7_0619400	815,190-818,801(-)	N/A	cell division cycle protein 48 homologue, putative	-6.4	-6.4
PF3D7_0719300	843,566-848,302(+)	ARP6	actin-related protein ARP6	-6.4	-6.4
PF3D7_0727900	1,183,630-1,190,173(+)	N/A	conserved Plasmodium protein, unknown function	-6.4	-6.4
PF3D7_0806000	325,872-330,187(-)	N/A	AAA family ATPase, putative	-6.4	-6.4
PF3D7_0814500	699,666-703,075(+)	N/A	conserved protein, unknown function	-6.4*	-6.4
PF3D7_0820300	917,497-921,911(+)	N/A	conserved Plasmodium protein, unknown function	-6.4	-6.4
PF3D7_0821600	969,674-972,177(+)	CLP1	polyribonucleotide 5'-hydroxyl-kinase Clp1, putative	-6.4	-6.4
PF3D7_1126500	1,032,312-1,037,531(+)	N/A	WD repeat-containing protein, putative	-6.4	-6.4
PF3D7_1135400	1,384,340-1,385,924(-)	N/A	HotDog domain-containing protein, putative	-6.4	-6.4
PF3D7_1227400	1,108,744-1,112,924(-)	N/A	conserved Plasmodium protein, unknown function	-6.4	-6.4
PF3D7_1229300	1,204,991-1,208,108(+)	PIC1	PhIL1-interacting candidate PIC1	-6.4	-6.4
PF3D7_1343200	1,703,564-1,707,279(+)	N/A	tRNA guanosine-2'-O-methyltransferase, putative	-6.4	-6.4
PF3D7_1361200	2,454,751-2,461,569(+)	N/A	conserved Plasmodium protein, unknown function	-6.4	-6.4
PF3D7_1432800	1,292,531-1,295,607(-)	N/A	HP12 protein homolog, putative	-6.4	-6.4
PF3D7_1434100	1,366,575-1,368,634(+)	N/A	queuine tRNA-ribosyltransferase, putative	-6.4*	-6.4
PF3D7_1453000	2,173,011-2,176,425(-)	N/A	conserved Plasmodium protein, unknown function	-6.4	-6.4
PF3D7_1457600	2,363,337-2,365,373(+)	N/A	conserved Plasmodium protein, unknown function	-6.4	-6.4
PF3D7_1479400	3,266,136-3,267,377(+)	RIF	rifin	-6.4*	-6.4
PF3D7_0106100	260,105-262,008(-)	N/A	V-type proton ATPase subunit C, putative	-6.3	-6.3
PF3D7_0209700	400,078-402,755(-)	N/A	RING zinc finger protein, putative	-6.3	-6.3
PF3D7_0310300	441,760-447,410(+)	N/A	phosphoglycerate mutase, putative	-6.3	-6.3
PF3D7_0312900	535,938-537,274(+)	N/A	hypothetical protein	-6.3	-6.3
PF3D7_0313100	539,192-543,133(+)	HRD3	ubiquitin-protein ligase, putative	-6.3	-6.3
PF3D7_0505200	230,206-232,507(+)	ALP2b	actin-like protein, putative	-6.3	-6.3
PF3D7_0519500	801,173-810,530(-)	CCR4-1	CCR4 domain-containing protein 1, putative	-6.3	-6.3
PF3D7_0526700	1,117,087-1,119,867(-)	N/A	conserved protein, unknown function	-6.3	-6.3
PF3D7_0602100	91,725-97,247(+)	MTR4	ATP-dependent RNA helicase MTR4	-6.3	-6.3
PF3D7_0706100	297,233-303,776(-)	N/A	EF hand domain-containing protein, putative	-6.3	-6.3
PF3D7_0800300	40,302-51,425(+)	VAR	erythrocyte membrane protein 1, PfEMP1	-6.3*	-6.3
PF3D7_0818700	847,541-854,736(-)	N/A	DNA helicase, putative	-6.3	-6.3
PF3D7_0833000	1,417,438-1,418,625(+)	RIF	rifin	-6.3*	-6.3
PF3D7_1229800	1,218,464-1,227,615(-)	MyoJ	myosin J, putative	-6.3	-6.3
PF3D7_1234600	1,441,736-1,445,572(-)	TOC75	protein TOC75, putative	-6.3*	-6.3
PF3D7_1248100	1,975,145-1,976,734(+)	N/A	methyltransferase, putative	-6.3	-6.3
PF3D7_1251600	2,102,664-2,105,810(+)	N/A	conserved Plasmodium protein, unknown function	-6.3	-6.3
PF3D7_1323000	963,661-964,690(-)	FabZ	beta-hydroxyacyl-ACP dehydratase	-6.3	-6.3
PF3D7_1356900	2,262,738-2,265,705(-)	PK5	protein kinase 5	-6.3	-6.3
PF3D7_1404500	152,807-154,904(+)	RRP5	rRNA biogenesis protein RRP5, putative	-6.3	-6.3
PF3D7_1445600	1,869,893-1,874,662(+)	N/A	RNA-binding protein, putative	-6.3	-6.3
PF3D7_0201600	76,725-79,448(-)	RLP1	PHISTb domain-containing RESA-like protein 1	-6.2*	-6.2
PF3D7_0201700	80,851-84,937(-)	N/A	DnaJ protein, putative	-6.2*	-6.2
PF3D7_0824800	1,075,261-1,080,181(+)	N/A	conserved Plasmodium membrane protein, unknown function	-6.2	-6.2
PF3D7_1120500	771,490-775,327(+)	N/A	tRNA nucleotidyltransferase, putative	-6.2	-6.2
PF3D7_1346300	1,848,215-1,851,281(+)	ALBA2	DNA/RNA-binding protein Alba 2	-6.2	-6.2
PF3D7_1353400	2,139,411-2,143,719(+)	N/A	Ran-binding protein, putative	-6.2	-6.2
PF3D7_1371900	2,829,530-2,830,830(+)	N/A	Plasmodium exported protein, unknown function	-6.2*	-6.2
PF3D7_1417200	693,329-708,432(+)	NOT1	CCR4-NOT transcription complex subunit NOT1, putative	-6.2	-6.2
PF3D7_1436200	1,467,461-1,474,935(-)	BCP1	basal complex protein BCP1	-6.2*	-6.2
PF3D7_0217900	734,887-738,046(-)	N/A	thioesterase/thiol ester dehydrase-isomerase, putative	-6.1	-6.1
PF3D7_0306100	287,946-291,323(-)	N/A	conserved Plasmodium protein, unknown function	-6.1	-6.1
PF3D7_0523100	962,443-965,404(-)	QCR2	mitochondrial-processing peptidase subunit alpha, putative	-6.1	-6.1
PF3D7_0617100	707,666-714,669(+)	N/A	AP-2 complex subunit alpha, putative	-6.1	-6.1
PF3D7_0719900	865,738-876,273(+)	N/A	conserved Plasmodium membrane protein, unknown function	-6.1	-6.1
PF3D7_0909900	447,302-452,462(+)	N/A	helicase SKI2W, putative	-6.1	-6.1
PF3D7_0913700	589,182-591,559(+)	N/A	conserved protein, unknown function	-6.1	-6.1
PF3D7_0914300	612,976-615,740(-)	N/A	met-10+ like protein, putative	-6.1	-6.1
PF3D7_1104400	196,227-198,859(+)	Trx-mero	thioredoxin-like mero protein	-6.1	-6.1
PF3D7_1117500	666,027-667,977(-)	TyrRSapi	tyrosine--tRNA ligase	-6.1*	-6.1
PF3D7_1120400	768,725-771,841(-)	N/A	alpha/beta hydrolase fold domain containing protein, putative	-6.1	-6.1
PF3D7_1134000	1,318,721-1,322,792(+)	HSP70-3	heat shock protein 70	-6.1	-6.1
PF3D7_1237600	1,568,038-1,571,016(+)	PWP1	periodic tryptophan protein 1, putative	-6.1	-6.1
PF3D7_1317000	707,799-710,556(+)	USP39	U4/U6.U5 tri-snRNP-associated protein 2, putative	-6.1	-6.1
PF3D7_1344800	1,795,375-1,798,284(+)	ATCase	aspartate carbamoyltransferase	-6.1	-6.1
PF3D7_1364400	2,583,838-2,595,100(+)	N/A	conserved Plasmodium protein, unknown function	-6.1	-6.1
PF3D7_1465200	2,640,139-2,642,202(-)	MED4	mediator of RNA polymerase II transcription subunit 4, putative	-6.1	-6.1
PF3D7_0108700	351,787-356,984(-)	PSOP24	secreted ookinete protein, putative	-6	-6
PF3D7_0216300	670,210-675,095(+)	N/A	conserved Plasmodium protein, unknown function	-6	-6
PF3D7_0422700	1,039,634-1,041,812(+)	EIF4A3	eukaryotic initiation factor 4A-III, putative	-6	-6
PF3D7_0526600	1,098,833-1,116,194(+)	N/A	conserved Plasmodium protein, unknown function	-6*	-6
PF3D7_0532900	1,326,245-1,327,429(+)	RIF	rifin	-6*	-6
PF3D7_0608100	336,465-342,148(+)	N/A	conserved Plasmodium protein, unknown function	-6	-6
PF3D7_0704400	204,333-208,447(+)	N/A	phosphoinositide-binding protein, putative	-6	-6
PF3D7_0711000	486,497-491,719(-)	CDC48	AAA family ATPase, CDC48 subfamily	-6	-6
PF3D7_0714500	664,252-667,474(+)	N/A	transcription elongation factor s-II, putative	-6	-6
PF3D7_1022800	955,084-958,629(+)	ISPG	4-hydroxy-3-methylbut-2-en-1-yl diphosphate synthase (ferredoxin)	-6*	-6
PF3D7_1100100	24,160-31,598(+)	VAR	erythrocyte membrane protein 1, PfEMP1	-6	-6
PF3D7_1111000	434,474-436,923(+)	NSUN2	RNA cytosine C(5)-methyltransferase NSUN2	-6*	-6
PF3D7_1126000	1,013,901-1,017,911(-)	ThrRS	threonine--tRNA ligase	-6	-6
PF3D7_1138500	1,517,580-1,521,643(+)	PPM2	protein phosphatase PPM2	-6	-6
PF3D7_1241900	1,783,520-1,787,102(+)	N/A	tetratricopeptide repeat protein, putative	-6	-6
PF3D7_1316600	690,695-695,288(+)	CCT	choline-phosphate cytidylyltransferase	-6	-6
PF3D7_1336800	1,485,785-1,487,899(+)	NUDC	nuclear movement protein, putative	-6	-6
PF3D7_1345700	1,827,863-1,830,813(-)	IDH	isocitrate dehydrogenase [NADP], mitochondrial	-6	-6
PF3D7_1346400	1,852,631-1,871,215(+)	N/A	VPS13 domain-containing protein, putative	-6	-6
PF3D7_1350100	2,005,394-2,008,444(-)	KRS1	lysine--tRNA ligase	-6	-6
PF3D7_1352200	2,079,867-2,083,628(+)	UTP15	U3 small nucleolar RNA-associated protein 15, putative	-6	-6
PF3D7_1357200	2,271,135-2,274,371(+)	GluRS	glutamate--tRNA ligase	-6	-6
PF3D7_1451400	2,107,995-2,113,322(+)	Sir2B	transcriptional regulatory protein sir2b	-6*	-6
PF3D7_0204100	181,749-189,877(-)	N/A	Sel1 repeat-containing protein, putative	-5.9	-5.9
PF3D7_0400100	28,706-37,677(+)	VAR	erythrocyte membrane protein 1, PfEMP1	-5.9	-5.9
PF3D7_0618000	757,278-761,654(+)	N/A	conserved Plasmodium membrane protein, unknown function	-5.9	-5.9
PF3D7_0800100	21,361-28,653(+)	VAR	erythrocyte membrane protein 1, PfEMP1	-5.9*	-5.9
PF3D7_0922600	915,914-918,790(+)	N/A	glutamine synthetase, putative	-5.9	-5.9
PF3D7_0923000	938,929-940,716(-)	RPB3	DNA-directed RNA polymerase II subunit RPB3, putative	-5.9	-5.9
PF3D7_1038800	1,556,587-1,561,332(+)	N/A	RESA-like protein with PHIST and DnaJ domains	-5.9	-5.9
PF3D7_1205500	241,557-248,411(+)	N/A	zinc finger protein, putative	-5.9	-5.9
PF3D7_0206900	274,946-276,712(-)	MSP5	merozoite surface protein 5	-5.8	-5.8
PF3D7_0206900	274,946-276,712(-)	MSP5	merozoite surface protein 5	-5.8	-5.8
PF3D7_0213900	560,872-565,395(-)	N/A	RTR1 domain-containing protein, putative	-5.8	-5.8
PF3D7_0322400	942,090-945,625(+)	N/A	regulator of initiation factor 2 (eIF2)	-5.8	-5.8
PF3D7_0500100	20,929-28,456(+)	VAR	erythrocyte membrane protein 1, PfEMP1	-5.8	-5.8
PF3D7_0505700	247,142-250,905(-)	N/A	conserved Plasmodium membrane protein, unknown function	-5.8	-5.8
PF3D7_0517400	731,350-735,605(+)	FACT-L	FACT complex subunit SPT16, putative	-5.8	-5.8
PF3D7_0518100	753,178-758,036(+)	AMR2	protein AMR2	-5.8	-5.8
PF3D7_0722300	948,774-953,832(-)	N/A	ubiquitin carboxyl-terminal hydrolase, putative	-5.8	-5.8
PF3D7_0822800	1,005,414-1,007,397(+)	SNRNP40	U5 small nuclear ribonucleoprotein 40 kDa protein, putative	-5.8	-5.8
PF3D7_0911700	532,079-535,972(+)	N/A	GTP-binding protein, putative	-5.8*	-5.8
PF3D7_0924100	977,433-980,128(-)	N/A	conserved Plasmodium protein, unknown function	-5.8	-5.8
PF3D7_1009000	370,903-372,283(+)	DPH5	diphthine methyl ester synthase, putative	-5.8	-5.8
PF3D7_1211200	491,674-497,464(-)	N/A	conserved Plasmodium protein, unknown function	-5.8	-5.8
PF3D7_1216400	653,412-656,584(+)	N/A	conserved Plasmodium membrane protein, unknown function	-5.8	-5.8
PF3D7_1233000	1,355,049-1,358,076(-)	EF-G	elongation factor G	-5.8*	-5.8
PF3D7_1239200	1,633,606-1,642,562(+)	ApiAP2	AP2 domain transcription factor, putative	-5.8	-5.8
PF3D7_1318700	770,473-772,913(-)	AAP4	protein AAP4	-5.8*	-5.8
PF3D7_1402100	80,732-83,840(+)	N/A	pseudouridine synthase, putative	-5.8	-5.8
PF3D7_1404700	160,928-162,542(-)	N/A	cysteine-rich small secreted protein CSS, putative	-5.8*	-5.8
PF3D7_1411700	474,972-477,365(+)	N/A	methyltransferase, putative	-5.8*	-5.8
PF3D7_1421500	884,235-885,074(+)	TIM8	mitochondrial import inner membrane translocase subunit TIM8, putative	-5.8	-5.8
PF3D7_1431200	1,223,443-1,229,071(-)	N/A	OST-HTH associated domain protein, putative	-5.8	-5.8
PF3D7_0405900	315,974-319,564(-)	ASP	apical sushi protein	-5.7	-5.7
PF3D7_0605800	237,355-246,015(-)	RAD50	DNA repair protein RAD50, putative	-5.7	-5.7
PF3D7_0609000	369,043-388,626(+)	NUP637	nucleoporin NUP637, putative	-5.7	-5.7
PF3D7_0610700	452,476-453,446(+)	N/A	conserved Plasmodium protein, unknown function	-5.7	-5.7
PF3D7_0611400	471,256-474,637(-)	SWIB	SWI/SNF-related matrix-associated actin-dependent regulator of chromatin	-5.7	-5.7
PF3D7_0632400	1,350,724-1,352,087(+)	RIF	rifin	-5.7*	-5.7
PF3D7_0632500	1,353,946-1,366,430(-)	VAR	erythrocyte membrane protein 1, PfEMP1	-5.7*	-5.7
PF3D7_0803600	222,976-230,577(+)	N/A	GRAM domain-containing protein, putative	-5.7	-5.7
PF3D7_0901500	74,409-75,746(+)	RIF	rifin	-5.7*	-5.7
PF3D7_0916200	675,629-679,979(+)	N/A	mitochondrial ribonuclease P catalytic subunit, putative	-5.7	-5.7
PF3D7_0927900	1,130,507-1,134,907(-)	PSD	phosphatidylserine decarboxylase	-5.7	-5.7
PF3D7_1013500	526,794-531,607(+)	PI-PLC	phosphoinositide-specific phospholipase C	-5.7	-5.7
PF3D7_1025300	1,057,640-1,060,718(-)	N/A	conserved protein, unknown function	-5.7	-5.7
PF3D7_1132200	1,248,292-1,251,089(-)	TCP1	T-complex protein 1 subunit alpha	-5.7	-5.7
PF3D7_1210400	466,191-469,771(-)	N/A	general transcription factor 3C polypeptide 5, putative	-5.7	-5.7
PF3D7_1246600	1,936,019-1,937,985(+)	BUD13	pre-mRNA-splicing factor CWC26, putative	-5.7	-5.7
PF3D7_1317900	741,709-745,151(-)	NOC4	nucleolar complex protein 4, putative	-5.7	-5.7
PF3D7_1405900	204,930-209,333(+)	N/A	RNA-binding protein, putative	-5.7	-5.7
PF3D7_1417800	752,903-757,053(+)	MCM2	DNA replication licensing factor MCM2	-5.7	-5.7
PF3D7_1458300	2,391,113-2,397,128(-)	N/A	alpha/beta hydrolase, putative	-5.7*	-5.7
PF3D7_1467200	2,748,205-2,750,150(+)	WDR79	WD repeat-containing protein 79, putative	-5.7	-5.7
PF3D7_0323400	980,289-984,435(-)	RIPR	Rh5 interacting protein	-5.6*	-5.6
PF3D7_0502000	97,199-102,279(+)	VPS11	vacuolar protein sorting-associated protein 11, putative	-5.6	-5.6
PF3D7_0506900	288,024-291,540(-)	ROM4	rhomboid protease ROM4	-5.6	-5.6
PF3D7_0507400	305,282-306,963(-)	SUB1-ProM	subtilisin propeptide-like protein	-5.6	-5.6
PF3D7_0519800	819,888-824,376(-)	N/A	EELM2 domain-containing protein, putative	-5.6	-5.6
PF3D7_0526900	1,122,602-1,124,595(+)	N/A	transmembrane emp24 domain-containing protein, putative	-5.6	-5.6
PF3D7_0606500	264,901-269,898(-)	PTB	polypyrimidine tract-binding protein, putative	-5.6	-5.6
PF3D7_0608700	357,303-361,171(+)	CCT6	T-complex protein 1 subunit zeta	-5.6	-5.6
PF3D7_0625300	1,026,468-1,031,411(-)	MtDNAP	mitochondrial DNA polymerase	-5.6	-5.6
PF3D7_0725100	1,064,276-1,070,581(+)	N/A	conserved Plasmodium membrane protein, unknown function	-5.6	-5.6
PF3D7_1022000	918,062-925,141(+)	N/A	RNA-binding protein UIS12, putative	-5.6	-5.6
PF3D7_1030500	1,243,547-1,245,815(+)	RPN9	26S proteasome regulatory subunit RPN9, putative	-5.6	-5.6
PF3D7_1149100	1,970,810-1,974,642(+)	N/A	Plasmodium exported protein, unknown function	-5.6	-5.6
PF3D7_1149100	1,970,810-1,974,642(+)	N/A	Plasmodium exported protein, unknown function	-5.6	-5.6
PF3D7_1200100	16,973-24,497(+)	VAR	erythrocyte membrane protein 1, PfEMP1	-5.6	-5.6
PF3D7_1202700	156,172-160,367(+)	N/A	AATF domain-containing protein, putative	-5.6	-5.6
PF3D7_1207800	354,195-357,606(-)	N/A	conserved Plasmodium protein, unknown function	-5.6	-5.6
PF3D7_1244800	1,872,831-1,876,270(-)	N/A	translation machinery-associated protein 46, putative	-5.6	-5.6
PF3D7_1327200	1,142,949-1,144,084(+)	RPR2	ribonuclease P protein subunit RPR2, putative	-5.6	-5.6
PF3D7_1351200	2,042,430-2,048,269(+)	N/A	conserved Plasmodium protein, unknown function	-5.6	-5.6
PF3D7_1359400	2,358,469-2,362,433(-)	CELF1	CUGBP Elav-like family member 1	-5.6	-5.6
PF3D7_1363000	2,532,007-2,535,722(+)	N/A	conserved Plasmodium protein, unknown function	-5.6	-5.6
PF3D7_1402700	94,596-99,118(-)	SR140	U2 snRNP-associated SURP motif-containing protein, putative	-5.6	-5.6
PF3D7_1419600	815,258-818,340(-)	N/A	conserved Plasmodium protein, unknown function	-5.6	-5.6
PF3D7_1453900	2,213,606-2,218,299(+)	N/A	conserved Plasmodium protein, unknown function	-5.6	-5.6
PF3D7_1467300	2,750,164-2,752,514(+)	DXR	1-deoxy-D-xylulose 5-phosphate reductoisomerase	-5.6	-5.6
PF3D7_0115600	604,162-605,531(+)	RIF	rifin	-5.5	-5.5
PF3D7_0203900	176,370-178,737(+)	N/A	5'-3' exonuclease, putative	-5.5	-5.5
PF3D7_0308100	355,867-361,936(+)	N/A	zinc finger protein, putative	-5.5	-5.5
PF3D7_0323600	988,165-991,120(+)	N/A	BSD domain-containing protein, putative	-5.5	-5.5
PF3D7_0508100	331,618-337,242(+)	SET9	SET domain protein, putative	-5.5	-5.5
PF3D7_0619800	830,916-839,790(-)	N/A	WD repeat-containing protein, putative	-5.5	-5.5
PF3D7_0709300	413,560-422,436(-)	MED14	mediator of RNA polymerase II transcription subunit 14, putative	-5.5	-5.5
PF3D7_0713100	605,369-606,780(+)	MC-2TM	Pfmc-2TM Maurer's cleft two transmembrane protein	-5.5*	-5.5
PF3D7_0714300	656,565-662,123(+)	DHHC4	palmitoyltransferase DHHC4, putative	-5.5	-5.5
PF3D7_0726300	1,103,794-1,109,232(+)	PMS1	DNA mismatch repair protein PMS1, putative	-5.5	-5.5
PF3D7_0727100	1,151,697-1,155,473(-)	N/A	conserved protein, unknown function	-5.5	-5.5
PF3D7_0820200	911,627-915,386(-)	PGPS	phosphatidylglycerophosphate synthase	-5.5	-5.5
PF3D7_0935200	1,368,257-1,372,877(-)	VPS33	vacuolar protein sorting-associated protein 33, putative	-5.5	-5.5
PF3D7_1106700	279,803-283,029(-)	DNA2	DNA replication ATP-dependent helicase/nuclease DNA2, putative	-5.5	-5.5
PF3D7_1221800	868,784-872,311(+)	N/A	conserved protein, unknown function	-5.5*	-5.5
PF3D7_1365000	2,608,363-2,610,359(+)	N/A	conserved Plasmodium protein, unknown function	-5.5	-5.5
PF3D7_1420000	828,485-830,942(-)	SF3B4	splicing factor 3B subunit 4, putative	-5.5	-5.5
PF3D7_1447200	1,933,566-1,936,005(+)	N/A	conserved protein, unknown function	-5.5	-5.5
PF3D7_1450000	2,047,122-2,050,397(+)	N/A	serine/threonine protein kinase, putative	-5.5	-5.5
PF3D7_1468800	2,827,067-2,830,703(-)	U2AF2	splicing factor U2AF large subunit, putative	-5.5	-5.5
PF3D7_0313500	548,576-551,854(+)	PfG	Ras-like G protein	-5.4*	-5.4
PF3D7_0503600	146,352-150,733(-)	MyoB	myosin B	-5.4	-5.4
PF3D7_0520200	834,812-837,967(-)	MED17	mediator of RNA polymerase II transcription subunit 17, putative	-5.4	-5.4
PF3D7_0615500	642,699-646,241(+)	CRK5	cdc2-related protein kinase 5	-5.4	-5.4
PF3D7_0723900	1,000,342-1,005,611(-)	N/A	RNA-binding protein, putative	-5.4	-5.4
PF3D7_0725000	1,058,649-1,063,957(-)	N/A	exonuclease I, putative	-5.4	-5.4
PF3D7_0802800	191,422-194,498(+)	CNA	serine/threonine protein phosphatase 2B catalytic subunit A	-5.4	-5.4
PF3D7_0812500	625,465-630,796(-)	N/A	RNA-binding protein, putative	-5.4	-5.4
PF3D7_0900200	29,797-31,157(-)	RIF	rifin	-5.4	-5.4
PF3D7_0925900	1,039,462-1,042,118(+)	LCN	lipocalin	-5.4	-5.4
PF3D7_1008800	365,276-368,387(-)	NOP5	nucleolar protein 5, putative	-5.4	-5.4
PF3D7_1013800	542,175-545,149(+)	N/A	conserved Plasmodium protein, unknown function	-5.4	-5.4
PF3D7_1018200	721,351-728,431(-)	PPP8	serine/threonine protein phosphatase 8, putative	-5.4	-5.4
PF3D7_1020500	825,330-826,971(+)	N/A	ribosomal silencing factor RsfS, putative	-5.4	-5.4
PF3D7_1031800	1,282,058-1,284,276(-)	N/A	conserved protein, unknown function	-5.4*	-5.4
PF3D7_1108100	355,724-360,711(+)	N/A	conserved Plasmodium protein, unknown function	-5.4	-5.4
PF3D7_1118200	688,128-692,106(-)	N/A	heat shock protein 90, putative	-5.4	-5.4
PF3D7_1236100	1,506,849-1,509,721(-)	CARP	clustered-asparagine-rich protein	-5.4	-5.4
PF3D7_1246300	1,925,058-1,929,618(+)	KIC4	protein KIC4	-5.4	-5.4
PF3D7_1332400	1,336,921-1,340,631(-)	N/A	nucleotidyltransferase, putative	-5.4	-5.4
PF3D7_1343700	1,724,600-1,727,877(-)	Kelch13	kelch protein K13	-5.4	-5.4
PF3D7_1365300	2,611,904-2,615,834(-)	N/A	conserved Plasmodium protein, unknown function	-5.4	-5.4
PF3D7_1405500	190,754-192,994(+)	CBWD1	COBW domain-containing protein 1, putative	-5.4	-5.4
PF3D7_1462300	2,524,283-2,529,768(-)	N/A	GTP-binding protein, putative	-5.4	-5.4
PF3D7_1464700	2,624,850-2,627,233(-)	N/A	ATP synthase (C/AC39) subunit, putative	-5.4	-5.4
PF3D7_0102500	109,005-117,516(-)	EBA181	erythrocyte binding antigen-181	-5.3	-5.3
PF3D7_0323100	969,875-976,203(+)	N/A	conserved Plasmodium protein, unknown function	-5.3	-5.3
PF3D7_0404700	259,944-263,782(-)	DPAP3	dipeptidyl aminopeptidase 3	-5.3	-5.3
PF3D7_0505400	235,735-238,864(-)	N/A	conserved protein, unknown function	-5.3	-5.3
PF3D7_0510100	421,563-431,426(-)	N/A	KH domain-containing protein, putative	-5.3	-5.3
PF3D7_0515300	628,784-635,412(+)	PI3K	phosphatidylinositol 3-kinase	-5.3	-5.3
PF3D7_0521700	882,262-885,355(+)	DDX1	ATP-dependent RNA helicase DDX1, putative	-5.3	-5.3
PF3D7_0602400	101,350-104,706(-)	EF-G	elongation factor G	-5.3	-5.3
PF3D7_0623700	958,885-962,607(-)	SUV3	ATP-dependent RNA helicase SUV3, putative	-5.3	-5.3
PF3D7_0709100	407,818-412,040(+)	N/A	Cg1 protein	-5.3	-5.3
PF3D7_0815200	715,597-720,744(+)	N/A	importin subunit beta, putative	-5.3	-5.3
PF3D7_0823800	1,042,935-1,046,408(+)	N/A	DnaJ protein, putative	-5.3	-5.3
PF3D7_0930500	1,211,597-1,217,273(-)	DGK1	diacylglycerol kinase, putative	-5.3	-5.3
PF3D7_1003600	164,213-166,726(+)	IMC1c	inner membrane complex protein 1c, putative	-5.3	-5.3
PF3D7_1013300	515,235-518,137(-)	N/A	conserved Plasmodium protein, unknown function	-5.3*	-5.3
PF3D7_1021700	872,294-895,304(-)	N/A	VPS13 domain-containing protein, putative	-5.3	-5.3
PF3D7_1108700	372,099-376,865(-)	Pfj2	heat shock protein J2	-5.3	-5.3
PF3D7_1203700	185,860-188,842(-)	NAPL	nucleosome assembly protein	-5.3	-5.3
PF3D7_1210600	471,059-475,975(-)	N/A	kelch protein, putative	-5.3	-5.3
PF3D7_1217400	685,730-689,481(-)	N/A	conserved protein, unknown function	-5.3	-5.3
PF3D7_1217700	696,397-698,457(-)	N/A	conserved Plasmodium protein, unknown function	-5.3	-5.3
PF3D7_1235900	1,497,148-1,502,048(-)	XAB2	pre-mRNA-splicing factor SYF1, putative	-5.3	-5.3
PF3D7_1237100	1,540,473-1,549,441(-)	N/A	conserved Plasmodium protein, unknown function	-5.3	-5.3
PF3D7_1241200	1,748,659-1,756,683(-)	NUP269	nucleoporin NUP269, putative	-5.3	-5.3
PF3D7_1244400	1,859,656-1,866,652(+)	N/A	RNA-binding protein, putative	-5.3	-5.3
PF3D7_1339300	1,579,733-1,585,346(+)	N/A	conserved protein, unknown function	-5.3	-5.3
PF3D7_1349400	1,982,878-1,985,282(+)	N/A	cytidine and deoxycytidylate deaminase, putative	-5.3	-5.3
PF3D7_1408000	292,244-295,261(+)	PMII	plasmepsin II	-5.3	-5.3
PF3D7_1411900	479,713-482,052(+)	N/A	p1/s1 nuclease, putative	-5.3	-5.3
PF3D7_0310900	465,745-468,557(+)	N/A	conserved Plasmodium protein, unknown function	-5.2	-5.2
PF3D7_0409100	435,640-438,373(-)	PRPF31	U4/U6 small nuclear ribonucleoprotein PRP31, putative	-5.2	-5.2
PF3D7_0528200	1,162,969-1,165,509(-)	EIF3E	eukaryotic translation initiation factor 3 subunit E, putative	-5.2	-5.2
PF3D7_0605100	215,004-220,338(+)	KH1	KH domain-containing protein, putative	-5.2	-5.2
PF3D7_0626300	1,061,115-1,062,891(-)	FabB/FabF	3-oxoacyl-acyl-carrier protein synthase I/II	-5.2	-5.2
PF3D7_0626700	1,074,341-1,076,871(+)	N/A	ATPase	-5.2	-5.2
PF3D7_0723700	987,805-991,350(+)	N/A	metallo-hydrolase/oxidoreductase, putative	-5.2	-5.2
PF3D7_0904800	221,574-224,589(+)	RPA1	replication protein A1, small fragment	-5.2	-5.2
PF3D7_0915300	646,547-649,563(-)	N/A	heptatricopeptide repeat-containing protein, putative	-5.2	-5.2
PF3D7_0921700	883,515-885,592(-)	N/A	conserved protein, unknown function	-5.2	-5.2
PF3D7_0930100	1,191,714-1,195,486(-)	N/A	heptatricopeptide repeat-containing protein, putative	-5.2*	-5.2
PF3D7_1012200	470,483-472,274(+)	RA	rhoptry associated adhesin	-5.2	-5.2
PF3D7_1021100	850,616-856,824(-)	N/A	conserved Plasmodium protein, unknown function	-5.2*	-5.2
PF3D7_1029300	1,197,379-1,200,268(-)	N/A	conserved protein, unknown function	-5.2	-5.2
PF3D7_1121700	818,268-822,945(+)	GCN20	protein GCN20	-5.2	-5.2
PF3D7_1125400	996,776-1,000,180(-)	TIM44	mitochondrial import inner membrane translocase subunit TIM44, putative	-5.2	-5.2
PF3D7_1143100	1,718,938-1,725,224(-)	AP2-O	AP2 domain transcription factor AP2-O	-5.2	-5.2
PF3D7_1150400	2,025,817-2,035,886(+)	VAR	erythrocyte membrane protein 1, PfEMP1	-5.2*	-5.2
PF3D7_1204600	212,829-214,204(+)	N/A	cytidine deaminase, putative	-5.2	-5.2
PF3D7_1218200	708,394-715,718(-)	N/A	symplekin domain-containing protein, putative	-5.2	-5.2
PF3D7_1224700	1,002,756-1,008,521(-)	N/A	conserved Plasmodium protein, unknown function	-5.2	-5.2
PF3D7_1342900	1,682,054-1,694,167(-)	AP2-HS	AP2 domain transcription factor AP2-HS	-5.2	-5.2
PF3D7_1352500	2,092,297-2,094,680(-)	N/A	thioredoxin-related protein, putative	-5.2	-5.2
PF3D7_1355500	2,198,698-2,202,351(+)	PP5	serine/threonine protein phosphatase 5	-5.2	-5.2
PF3D7_1361100	2,449,531-2,453,792(+)	SEC24A	protein transport protein Sec24A	-5.2	-5.2
PF3D7_1407800	282,209-286,187(+)	PM4	plasmepsin IV	-5.2	-5.2
PF3D7_0309300	397,397-401,232(+)	N/A	N2227-like protein, putative	-5.1	-5.1
PF3D7_0318300	756,194-760,677(-)	N/A	conserved Plasmodium protein, unknown function	-5.1	-5.1
PF3D7_0506300	260,639-262,284(-)	N/A	conserved protein, unknown function	-5.1*	-5.1
PF3D7_0508400	344,931-346,744(+)	N/A	CFA20 domain-containing protein, putative	-5.1	-5.1
PF3D7_0512200	529,629-532,277(-)	GS	glutathione synthetase	-5.1	-5.1
PF3D7_0524300	1,010,595-1,012,862(-)	N/A	alpha- and gamma-adaptin-binding protein p34, putative	-5.1	-5.1
PF3D7_0710000	447,209-458,876(-)	N/A	conserved Plasmodium protein, unknown function	-5.1	-5.1
PF3D7_0727300	1,159,604-1,162,222(-)	DNMT	DNA (cytosine-5)-methyltransferase	-5.1	-5.1
PF3D7_0801700	111,319-118,441(+)	SENP2	sentrin-specific protease 2, putative	-5.1	-5.1
PF3D7_0803000	196,270-198,711(+)	CYP81	peptidyl-prolyl cis-trans isomerase	-5.1	-5.1
PF3D7_0803400	211,217-217,167(+)	RAD54	DNA repair and recombination protein RAD54, putative	-5.1	-5.1
PF3D7_0901700	81,122-83,382(-)	N/A	Plasmodium exported protein (hyp5), unknown function	-5.1	-5.1
PF3D7_0901800	83,928-85,972(+)	N/A	Plasmodium exported protein, unknown function	-5.1*	-5.1
PF3D7_0934100	1,342,715-1,346,826(+)	XPD	TFIIH basal transcription factor complex helicase XPD subunit	-5.1	-5.1
PF3D7_1005100	228,405-232,553(+)	UTP25	U3 small nucleolar RNA-associated protein 25, putative	-5.1	-5.1
PF3D7_1107800	328,877-336,810(-)	ApiAP2	AP2 domain transcription factor, putative	-5.1	-5.1
PF3D7_1124200	956,931-959,950(-)	N/A	thioredoxin-like protein, putative	-5.1	-5.1
PF3D7_1227700	1,128,715-1,133,372(-)	KIC2	protein KIC2	-5.1	-5.1
PF3D7_1238500	1,594,236-1,601,396(+)	N/A	conserved Plasmodium protein, unknown function	-5.1	-5.1
PF3D7_1250800	2,077,623-2,083,307(+)	N/A	DNA repair protein rhp16, putative	-5.1	-5.1
PF3D7_1311400	487,208-489,812(+)	AP1M1	AP-1 complex subunit mu-1	-5.1	-5.1
PF3D7_1334600	1,408,270-1,410,124(-)	MSRP3	MSP7-like protein	-5.1	-5.1
PF3D7_1340900	1,625,796-1,629,643(+)	PiT	sodium-dependent phosphate transporter	-5.1	-5.1
PF3D7_1406100	211,139-215,915(-)	N/A	tubby domain-containing protein, putative	-5.1	-5.1
PF3D7_1421600	885,211-888,459(+)	N/A	conserved Plasmodium protein, unknown function	-5.1	-5.1
PF3D7_1443100	1,769,337-1,772,421(-)	AKIT9	apicomplexan kinetochore protein 9, putative	-5.1	-5.1
PF3D7_1457400	2,349,282-2,360,424(+)	N/A	conserved Plasmodium protein, unknown function	-5.1	-5.1
PF3D7_1472400	2,957,291-2,961,663(+)	N/A	M1-family alanyl aminopeptidase, putative	-5.1	-5.1
PF3D7_0103400	147,031-152,795(-)	N/A	zinc-carboxypeptidase, putative	-5	-5
PF3D7_0217600	723,183-730,639(-)	N/A	conserved Plasmodium protein, unknown function	-5	-5
PF3D7_0407900	390,866-394,044(-)	N/A	AAA family ATPase, putative	-5	-5
PF3D7_0413900	622,894-626,416(-)	USP13	ubiquitin carboxyl-terminal hydrolase 13, putative	-5	-5
PF3D7_0415200	672,035-679,718(-)	N/A	conserved Plasmodium protein, unknown function	-5*	-5
PF3D7_0520700	845,538-848,991(-)	N/A	CDC73 domain-containing protein, putative	-5	-5
PF3D7_0523400	973,038-976,138(+)	N/A	DnaJ protein, putative	-5	-5
PF3D7_0524900	1,026,705-1,030,943(+)	TYW1	S-adenosyl-L-methionine-dependent tRNA 4-demethylwyosine synthase, putative	-5	-5
PF3D7_0606100	257,163-260,505(+)	N/A	RNA-binding protein, putative	-5	-5
PF3D7_0616900	698,792-704,220(+)	N/A	conserved Plasmodium protein, unknown function	-5	-5
PF3D7_0703400	129,160-132,186(-)	N/A	conserved Plasmodium protein, unknown function	-5	-5
PF3D7_0808600	430,405-439,297(+)	VAR	erythrocyte membrane protein 1, PfEMP1	-5	-5
PF3D7_0812100	604,520-613,359(+)	N/A	proteasome activator complex subunit 4, putative	-5	-5
PF3D7_0911800	535,699-536,950(-)	N/A	conserved Plasmodium protein, unknown function	-5	-5
PF3D7_1034000	1,359,257-1,361,309(-)	SLY1	Sec1 family protein, putative	-5	-5
PF3D7_1136400	1,426,876-1,431,677(-)	SRP72	signal recognition particle subunit SRP72, putative	-5	-5
PF3D7_1249900	2,041,293-2,043,722(-)	KsgA2	ribosomal RNA small subunit methyltransferase A2, putative	-5	-5
PF3D7_1452400	2,146,941-2,151,334(+)	N/A	conserved Plasmodium protein, unknown function	-5	-5
PF3D7_1457100	2,339,830-2,343,206(+)	N/A	conserved Plasmodium protein, unknown function	-5	-5
PF3D7_1471200	2,911,299-2,915,962(+)	SulP	inorganic anion exchanger, inorganic anion antiporter	-5	-5
PF3D7_0323500	985,953-988,161(+)	SMN	survival motor neuron-like protein	-4.9	-4.9
PF3D7_0413600	616,407-618,468(-)	RPT3	26S protease regulatory subunit 6B, putative	-4.9	-4.9
PF3D7_0416100	706,094-709,615(+)	GATA	glutamyl-tRNA(Gln) amidotransferase subunit A	-4.9	-4.9
PF3D7_0417300	750,307-753,786(-)	N/A	LETM1-like protein, putative	-4.9	-4.9
PF3D7_0419600	869,788-872,102(+)	RANBP1	ran-specific GTPase-activating protein 1, putative	-4.9	-4.9
PF3D7_0503100	126,662-128,917(-)	IspE	4-diphosphocytidyl-2-C-methyl-D-erythritol kinase, putative	-4.9*	-4.9
PF3D7_0507700	316,610-319,032(-)	NPL4	nuclear protein localization protein 4, putative	-4.9	-4.9
PF3D7_0615400	630,396-642,340(-)	N/A	ribonuclease, putative	-4.9	-4.9
PF3D7_0620500	853,821-857,324(+)	N/A	cleavage stimulation factor subunit 1, putative	-4.9	-4.9
PF3D7_0621100	865,550-870,507(-)	N/A	tetratricopeptide repeat protein, putative	-4.9	-4.9
PF3D7_0627300	1,096,654-1,098,696(-)	RNF5	E3 ubiquitin-protein ligase RNF5, putative	-4.9	-4.9
PF3D7_0704000	167,240-177,537(-)	N/A	conserved Plasmodium membrane protein, unknown function	-4.9	-4.9
PF3D7_0707500	347,664-353,625(+)	N/A	conserved Plasmodium protein, unknown function	-4.9*	-4.9
PF3D7_0720700	889,883-899,213(+)	PX1	phosphoinositide-binding protein PX1	-4.9	-4.9
PF3D7_0904900	224,609-233,976(-)	CuTP	copper-transporting ATPase	-4.9	-4.9
PF3D7_0923400	949,967-954,244(+)	N/A	conserved Plasmodium protein, unknown function	-4.9	-4.9
PF3D7_1004200	187,192-196,990(-)	N/A	WD repeat-containing protein, putative	-4.9	-4.9
PF3D7_1013200	509,224-515,598(+)	N/A	conserved Plasmodium protein, unknown function	-4.9	-4.9
PF3D7_1111200	439,250-441,856(-)	N/A	transcription elongation regulator 1-like protein, putative	-4.9	-4.9
PF3D7_1115400	583,893-586,325(-)	FP3	cysteine proteinase falcipain 3	-4.9	-4.9
PF3D7_1116100	607,683-615,009(-)	N/A	serine esterase, putative	-4.9	-4.9
PF3D7_1133400	1,292,966-1,296,696(+)	AMA1	apical membrane antigen 1	-4.9	-4.9
PF3D7_1227300	1,105,251-1,108,739(+)	N/A	conserved Plasmodium protein, unknown function	-4.9*	-4.9
PF3D7_1328200	1,186,514-1,196,153(+)	N/A	BRCA2 protein, putative	-4.9	-4.9
PF3D7_0105600	229,943-234,464(-)	N/A	FtsJ-like methyltransferase, putative	-4.8	-4.8
PF3D7_0404800	264,062-266,503(-)	N/A	sporozoite-specific protein S10, putative	-4.8	-4.8
PF3D7_0406100	322,950-325,688(-)	N/A	V-type proton ATPase subunit B	-4.8	-4.8
PF3D7_0407000	360,382-361,906(-)	N/A	conserved Plasmodium protein, unknown function	-4.8	-4.8
PF3D7_0501800	90,735-95,257(+)	CAF1A	chromatin assembly factor 1 subunit A	-4.8	-4.8
PF3D7_0505000	208,676-219,273(-)	N/A	MMS19-like protein, putative	-4.8	-4.8
PF3D7_0521400	875,800-877,760(-)	N/A	conserved protein, unknown function	-4.8*	-4.8
PF3D7_0524100	1,002,547-1,008,230(+)	N/A	conserved Plasmodium protein, unknown function	-4.8	-4.8
PF3D7_0526200	1,081,123-1,084,702(-)	ARFGAP2	ADP-ribosylation factor GTPase-activating protein 2	-4.8	-4.8
PF3D7_0526200	1,081,123-1,084,702(-)	ARFGAP2	ADP-ribosylation factor GTPase-activating protein 2	-4.8	-4.8
PF3D7_0724200	1,019,248-1,020,817(-)	TAP42	type 2A phosphatase-associated protein 42, putative	-4.8	-4.8
PF3D7_0813700	670,741-675,700(-)	ABCF1	ABC transporter F family member 1	-4.8	-4.8
PF3D7_1015400	620,802-623,974(+)	N/A	RMI1 domain-containing protein, putative	-4.8	-4.8
PF3D7_1038100	1,507,084-1,510,762(-)	N/A	GDP dissociation inhibitor, putative	-4.8	-4.8
PF3D7_1100200	32,666-42,386(-)	VAR	erythrocyte membrane protein 1, PfEMP1	-4.8*	-4.8
PF3D7_1129200	1,128,223-1,131,206(+)	RPN7	26S proteasome regulatory subunit RPN7, putative	-4.8	-4.8
PF3D7_1129400	1,137,082-1,140,631(-)	NSUN3	RNA cytosine C(5)-methyltransferase, putative	-4.8	-4.8
PF3D7_1145100	1,782,875-1,787,222(-)	SEC21	coatomer subunit gamma, putative	-4.8	-4.8
PF3D7_1233900	1,407,068-1,411,277(+)	SENP1	sentrin-specific protease 1	-4.8	-4.8
PF3D7_1324800	1,036,517-1,039,173(-)	DHFS-FPGS	dihydrofolate synthase/folylpolyglutamate synthase	-4.8	-4.8
PF3D7_1343600	1,721,704-1,724,056(-)	N/A	UDP-N-acetylglucosamine pyrophosphorylase, putative	-4.8	-4.8
PF3D7_1367500	2,691,361-2,693,825(+)	N/A	NADH-cytochrome b5 reductase, putative	-4.8	-4.8
PF3D7_1372000	2,832,623-2,835,439(+)	N/A	Plasmodium exported protein (PHISTa), unknown function	-4.8*	-4.8
PF3D7_1408700	324,334-347,119(-)	N/A	conserved protein, unknown function	-4.8	-4.8
PF3D7_1411400	460,578-467,594(-)	PREX	plastid replication-repair enzyme	-4.8*	-4.8
PF3D7_1412200	487,436-490,380(-)	N/A	MORN repeat protein, putative	-4.8	-4.8
PF3D7_1437900	1,531,955-1,536,263(+)	HSP40	HSP40, subfamily A	-4.8	-4.8
PF3D7_1462900	2,560,998-2,563,920(-)	N/A	AAA ATPase, putative	-4.8	-4.8
PF3D7_0212700	524,470-526,067(-)	N/A	SRR1-like protein	-4.7*	-4.7
PF3D7_0300700	61,445-62,714(+)	RIF	rifin	-4.7*	-4.7
PF3D7_0516600	686,350-693,455(-)	MB2	sporozoite surface antigen MB2	-4.7	-4.7
PF3D7_0521300	870,142-875,484(-)	N/A	zinc finger protein, putative	-4.7	-4.7
PF3D7_0525800	1,071,094-1,072,988(+)	IMC1g	inner membrane complex protein 1g, putative	-4.7	-4.7
PF3D7_0711400	500,019-503,352(-)	SAP18	histone deacetylase complex subunit SAP18, putative	-4.7	-4.7
PF3D7_0711500	504,540-507,864(+)	N/A	regulator of chromosome condensation, putative	-4.7	-4.7
PF3D7_0908800	404,035-407,267(+)	N/A	mitochondrial carrier protein, putative	-4.7	-4.7
PF3D7_0910100	456,284-463,345(-)	N/A	exportin-7, putative	-4.7	-4.7
PF3D7_0918900	775,058-780,804(+)	gammaGCS	gamma-glutamylcysteine synthetase	-4.7	-4.7
PF3D7_1003800	171,827-177,146(-)	EFTUD2	U5 small nuclear ribonucleoprotein component, putative	-4.7	-4.7
PF3D7_1025000	1,045,271-1,051,309(-)	EPS15	Eps15-like protein	-4.7	-4.7
PF3D7_1108600	369,068-371,707(-)	ERC	endoplasmic reticulum-resident calcium binding protein	-4.7	-4.7
PF3D7_1121900	835,823-837,872(-)	PDK1	3-phosphoinositide-dependent protein kinase 1	-4.7*	-4.7
PF3D7_1133300	1,289,824-1,292,127(+)	CDC50B	cell division control protein CDC50B	-4.7*	-4.7
PF3D7_1141800	1,672,402-1,675,566(-)	N/A	EELM2 domain-containing protein, putative	-4.7	-4.7
PF3D7_1207000	313,352-322,762(-)	N/A	conserved Plasmodium protein, unknown function	-4.7	-4.7
PF3D7_1222300	882,766-886,332(-)	GRP94	endoplasmin, putative	-4.7	-4.7
PF3D7_1305400	268,764-270,974(-)	N/A	AAR2 protein, putative	-4.7	-4.7
PF3D7_1308400	373,028-393,614(-)	N/A	conserved Plasmodium protein, unknown function	-4.7	-4.7
PF3D7_1316900	700,380-707,545(-)	N/A	conserved protein, unknown function	-4.7	-4.7
PF3D7_1333400	1,369,452-1,370,905(+)	N/A	AMMECR1 domain-containing protein, putative	-4.7	-4.7
PF3D7_1359100	2,347,380-2,350,101(-)	N/A	riboflavin kinase, putative	-4.7	-4.7
PF3D7_1362400	2,495,001-2,502,249(+)	Pcalp	calpain	-4.7	-4.7
PF3D7_1411300	457,646-461,237(+)	N/A	DnaJ protein, putative	-4.7	-4.7
PF3D7_1412000	482,070-484,006(+)	N/A	p1/s1 nuclease, putative	-4.7	-4.7
PF3D7_1432600	1,285,502-1,289,263(-)	N/A	DNA-binding protein, putative	-4.7	-4.7
PF3D7_1440300	1,638,717-1,641,760(+)	PBGS	porphobilinogen synthase	-4.7*	-4.7
PF3D7_0104200	182,205-184,820(-)	N/A	StAR-related lipid transfer protein	-4.6	-4.6
PF3D7_0317300	698,789-710,430(-)	NUP335	nucleoporin NUP335, putative	-4.6	-4.6
PF3D7_0629600	1,217,321-1,219,766(+)	N/A	ribosomal RNA-processing protein 7, putative	-4.6	-4.6
PF3D7_0712800	581,386-588,923(-)	VAR	erythrocyte membrane protein 1, PfEMP1	-4.6*	-4.6
PF3D7_0807700	395,356-399,048(-)	DegP	serine protease DegP	-4.6	-4.6
PF3D7_0820700	931,673-935,916(+)	KDH	2-oxoglutarate dehydrogenase E1 component	-4.6	-4.6
PF3D7_0821000	948,437-951,284(+)	N/A	conserved Plasmodium protein, unknown function	-4.6	-4.6
PF3D7_0920200	827,405-830,952(-)	N/A	CS domain protein, putative	-4.6	-4.6
PF3D7_0922500	912,487-915,584(+)	PGK	phosphoglycerate kinase	-4.6	-4.6
PF3D7_1018000	718,371-720,178(+)	N/A	tRNA pseudouridine synthase, putative	-4.6	-4.6
PF3D7_1109200	387,748-389,620(-)	N/A	conserved Plasmodium protein, unknown function	-4.6*	-4.6
PF3D7_1130400	1,168,333-1,171,161(+)	RPT5	26S protease regulatory subunit 6A, putative	-4.6	-4.6
PF3D7_1147500	1,889,494-1,892,695(-)	FTB	protein farnesyltransferase subunit beta	-4.6	-4.6
PF3D7_1223500	946,864-961,465(-)	N/A	conserved Plasmodium protein, unknown function	-4.6	-4.6
PF3D7_1303500	169,481-178,156(-)	NHE	sodium/hydrogen exchanger	-4.6	-4.6
PF3D7_1306200	288,740-291,710(-)	N/A	conserved protein, unknown function	-4.6	-4.6
PF3D7_1306600	314,683-316,989(-)	N/A	V-type proton ATPase subunit H, putative	-4.6	-4.6
PF3D7_1323900	989,180-990,618(+)	N/A	protein BCP1, putative	-4.6	-4.6
PF3D7_1405400	185,138-190,524(-)	MutS	DNA mismatch repair protein, putative	-4.6*	-4.6
PF3D7_1411000	440,206-447,773(+)	N/A	conserved Plasmodium protein, unknown function	-4.6*	-4.6
PF3D7_1411000	440,206-447,773(+)	N/A	conserved Plasmodium protein, unknown function	-4.6*	-4.6
PF3D7_1414700	592,791-598,162(-)	N/A	ubiquitin carboxyl-terminal hydrolase, putative	-4.6	-4.6
PF3D7_0102900	128,569-131,554(-)	N/A	aspartate--tRNA ligase	-4.5	-4.5
PF3D7_0110100	388,887-392,185(-)	SELB	selenocysteine-specific elongation factor, putative	-4.5	-4.5
PF3D7_0302000	107,622-110,309(-)	PRP46	pre-mRNA-splicing factor PRP46, putative	-4.5	-4.5
PF3D7_0413300	609,155-610,433(+)	RIF	rifin	-4.5*	-4.5
PF3D7_0416300	710,117-715,849(-)	MCM9	DNA helicase MCM9, putative	-4.5	-4.5
PF3D7_0508700	358,035-362,825(+)	PRP5	pre-mRNA-processing ATP-dependent RNA helicase PRP5, putative	-4.5	-4.5
PF3D7_0513300	568,594-570,527(-)	PNP	purine nucleoside phosphorylase	-4.5	-4.5
PF3D7_0603400	132,888-138,199(-)	TEX1	trophozoite exported protein 1	-4.5	-4.5
PF3D7_0724500	1,024,663-1,026,167(+)	N/A	conserved Plasmodium protein, unknown function	-4.5	-4.5
PF3D7_0827600	1,187,168-1,193,439(-)	N/A	conserved Plasmodium protein, unknown function	-4.5	-4.5
PF3D7_0830700	1,306,209-1,308,595(+)	N/A	Plasmodium exported protein (hyp9), unknown function	-4.5	-4.5
PF3D7_0914000	597,575-600,651(+)	N/A	pseudouridylate synthase, putative	-4.5	-4.5
PF3D7_0926000	1,043,374-1,048,185(+)	N/A	protein kinase, putative	-4.5	-4.5
PF3D7_1137100	1,461,487-1,463,111(+)	N/A	ribosomal protein S9, mitochondrial, putative	-4.5	-4.5
PF3D7_1138400	1,500,670-1,514,612(-)	GCalpha	guanylyl cyclase alpha	-4.5	-4.5
PF3D7_1222000	876,916-878,625(-)	N/A	tRNA-splicing ligase RtcB, putative	-4.5*	-4.5
PF3D7_1228800	1,169,145-1,179,868(-)	N/A	WD repeat-containing protein, putative	-4.5	-4.5
PF3D7_1300300	33,358-45,388(-)	VAR	erythrocyte membrane protein 1, PfEMP1	-4.5*	-4.5
PF3D7_1401300	47,990-50,443(-)	EH2	epoxide hydrolase 2	-4.5*	-4.5
PF3D7_1413500	536,446-538,247(-)	SufC	iron-sulfur cluster assembly protein SufC	-4.5	-4.5
PF3D7_0214600	593,374-600,035(+)	STK2	serine/threonine protein kinase STK2, putative	-4.4*	-4.4
PF3D7_0216600	685,475-689,382(+)	N/A	sugar transporter, putative	-4.4	-4.4
PF3D7_0217500	719,266-723,617(+)	CDPK1	calcium-dependent protein kinase 1	-4.4	-4.4
PF3D7_0405200	277,684-281,983(+)	CERLI2	protein CERLI2	-4.4	-4.4
PF3D7_0425800	1,156,423-1,167,821(+)	VAR	erythrocyte membrane protein 1, PfEMP1	-4.4*	-4.4
PF3D7_0507600	311,816-315,368(+)	CAF40	protein CAF40, putative	-4.4	-4.4
PF3D7_0525200	1,044,284-1,051,519(+)	SMC6	structural maintenance of chromosomes protein 6, putative	-4.4	-4.4
PF3D7_0526800	1,120,104-1,122,685(-)	N/A	conserved Plasmodium protein, unknown function	-4.4	-4.4
PF3D7_0530300	1,231,929-1,238,086(+)	PIC6	PhIL1-interacting candidate PIC6	-4.4	-4.4
PF3D7_0614400	602,024-605,863(+)	CWF7	pre-mRNA-splicing factor CWF7, putative	-4.4	-4.4
PF3D7_0722200	946,077-949,317(+)	RALP1	rhoptry-associated leucine zipper-like protein 1	-4.4	-4.4
PF3D7_0724700	1,034,245-1,046,354(-)	BDP6	bromodomain protein 6, putative	-4.4	-4.4
PF3D7_0802400	171,844-174,406(+)	N/A	cyclin-like protein, putative	-4.4	-4.4
PF3D7_0811200	560,303-564,782(+)	EMC1	ER membrane protein complex subunit 1, putative	-4.4	-4.4
PF3D7_0820900	939,305-944,689(-)	N/A	conserved Plasmodium protein, unknown function	-4.4	-4.4
PF3D7_0825500	1,097,742-1,100,613(+)	KRI1	protein KRI1, putative	-4.4	-4.4
PF3D7_0925700	1,028,046-1,031,647(-)	HDAC1	histone deacetylase 1	-4.4	-4.4
PF3D7_1001100	66,845-69,602(-)	ACBP1	acyl-CoA binding protein, isoform 1, ACBP1	-4.4*	-4.4
PF3D7_1001100	66,845-69,602(-)	ACBP1	acyl-CoA binding protein, isoform 1, ACBP1	-4.4*	-4.4
PF3D7_1118300	693,215-699,458(+)	N/A	insulinase, putative	-4.4	-4.4
PF3D7_1127800	1,076,956-1,082,092(-)	N/A	TFIIS central domain-containing protein, putative	-4.4	-4.4
PF3D7_1136700	1,446,063-1,449,550(+)	AIP	armadillo-interacting protein AIP	-4.4	-4.4
PF3D7_1136700	1,446,063-1,449,550(+)	AIP	armadillo-interacting protein AIP	-4.4	-4.4
PF3D7_1145200	1,788,846-1,798,269(-)	N/A	serine/threonine protein kinase, putative	-4.4	-4.4
PF3D7_1206700	300,662-306,899(-)	EIF5	eukaryotic translation initiation factor 5, putative	-4.4	-4.4
PF3D7_1209300	428,007-433,172(-)	TRZ	telomere repeat-binding zinc finger protein	-4.4	-4.4
PF3D7_1219300	766,654-774,197(-)	VAR	erythrocyte membrane protein 1, PfEMP1	-4.4	-4.4
PF3D7_1228300	1,147,010-1,152,807(+)	NEK1	NIMA related kinase 1	-4.4	-4.4
PF3D7_1234800	1,451,196-1,457,549(+)	SF3B3	splicing factor 3B subunit 3, putative	-4.4	-4.4
PF3D7_1237200	1,549,880-1,556,401(+)	N/A	conserved Plasmodium protein, unknown function	-4.4	-4.4
PF3D7_1240300	1,694,150-1,703,087(+)	VAR	erythrocyte membrane protein 1, PfEMP1	-4.4	-4.4
PF3D7_1308800	403,496-407,163(-)	INT	tyrosine recombinase	-4.4	-4.4
PF3D7_1314100	606,945-610,544(+)	N/A	conserved Plasmodium protein, unknown function	-4.4	-4.4
PF3D7_1357500	2,280,953-2,284,450(+)	N/A	DNA helicase, putative	-4.4	-4.4
PF3D7_1407700	279,176-280,673(+)	N/A	conserved protein, unknown function	-4.4	-4.4
PF3D7_1444500	1,833,308-1,839,775(-)	eIK1	eukaryotic translation initiation factor 2-alpha kinase 1	-4.4	-4.4
PF3D7_0221200	853,607-856,315(+)	N/A	Plasmodium exported protein (hyp15), unknown function	-4.3*	-4.3
PF3D7_0320500	860,221-862,776(+)	Nico	nicotinamidase, putative	-4.3	-4.3
PF3D7_0610100	434,240-436,684(-)	SLU7	pre-mRNA-splicing factor SLU7, putative	-4.3	-4.3
PF3D7_0704500	207,891-213,784(-)	N/A	serine/threonine protein kinase, putative	-4.3	-4.3
PF3D7_0717600	758,490-763,360(-)	IMC32	inner membrane complex protein, putative	-4.3	-4.3
PF3D7_0808100	409,306-415,756(+)	N/A	AP-3 complex subunit delta, putative	-4.3	-4.3
PF3D7_0814400	694,720-697,978(-)	N/A	phospholipase PLA1, putative	-4.3*	-4.3
PF3D7_0823200	1,021,372-1,025,708(-)	N/A	RNA-binding protein, putative	-4.3	-4.3
PF3D7_0823600	1,039,724-1,041,357(-)	LipB	lipoate-protein ligase B	-4.3*	-4.3
PF3D7_0902400	106,514-108,406(-)	FIKK9.5	serine/threonine protein kinase, FIKK family	-4.3*	-4.3
PF3D7_0910400	477,549-481,768(-)	N/A	selenide water dikinase, putative	-4.3	-4.3
PF3D7_0926800	1,092,809-1,096,677(-)	N/A	conserved Plasmodium protein, unknown function	-4.3*	-4.3
PF3D7_1017000	684,798-689,366(+)	N/A	DNA polymerase delta catalytic subunit	-4.3	-4.3
PF3D7_1037100	1,469,672-1,472,655(-)	PyKII	pyruvate kinase 2	-4.3	-4.3
PF3D7_1116400	619,245-622,345(-)	SEC12	guanine nucleotide-exchange factor SEC12	-4.3	-4.3
PF3D7_1117400	663,535-665,778(+)	N/A	conserved Plasmodium protein, unknown function	-4.3	-4.3
PF3D7_1315800	659,980-662,174(-)	MYB1	transcription factor MYB1	-4.3	-4.3
PF3D7_1331000	1,297,070-1,299,355(-)	N/A	protein kinase, putative	-4.3	-4.3
PF3D7_1331400	1,310,771-1,312,216(+)	N/A	CPW-WPC family protein	-4.3	-4.3
PF3D7_1332700	1,344,509-1,347,450(-)	DBP8	ATP-dependent RNA helicase DBP8, putative	-4.3	-4.3
PF3D7_1342100	1,655,461-1,660,193(+)	IRP	aconitate hydratase	-4.3	-4.3
PF3D7_1363100	2,535,745-2,539,767(+)	N/A	conserved Plasmodium protein, unknown function	-4.3	-4.3
PF3D7_1428700	1,129,223-1,132,227(-)	N/A	heme/steroid binding domain containing protein, putative	-4.3	-4.3
PF3D7_1438500	1,557,114-1,561,108(-)	CPSF3	cleavage and polyadenylation specificity factor subunit 3, putative	-4.3	-4.3
PF3D7_1440700	1,659,431-1,663,587(-)	AP3M	AP-3 complex subunit mu, putative	-4.3	-4.3
PF3D7_1454200	2,222,463-2,227,264(-)	N/A	conserved Plasmodium protein, unknown function	-4.3	-4.3
PF3D7_0404300	233,990-237,708(-)	N/A	Ran-binding protein, putative	-4.2	-4.2
PF3D7_0420700	935,031-941,875(-)	VAR	erythrocyte membrane protein 1, PfEMP1	-4.2*	-4.2
PF3D7_0424100	1,082,005-1,084,464(-)	RH5	reticulocyte binding protein homologue 5	-4.2*	-4.2
PF3D7_0514300	599,959-603,868(+)	N/A	aspartate--tRNA ligase, putative	-4.2	-4.2
PF3D7_0515400	636,591-640,519(+)	N/A	conserved protein, unknown function	-4.2	-4.2
PF3D7_0530900	1,257,680-1,266,372(-)	FRM1	formin 1	-4.2	-4.2
PF3D7_0630700	1,284,439-1,287,109(+)	N/A	bifunctional methylenetetrahydrofolate dehydrogenase/cyclohydrolase, putative	-4.2*	-4.2
PF3D7_0704600	214,949-230,713(-)	UT	HECT-type E3 ubiquitin ligase UT	-4.2	-4.2
PF3D7_0804400	245,027-248,440(+)	METAP1c	methionine aminopeptidase 1c, putative	-4.2	-4.2
PF3D7_0804500	248,516-268,538(+)	N/A	conserved Plasmodium membrane protein, unknown function	-4.2	-4.2
PF3D7_0811900	595,885-601,015(+)	N/A	RNA-binding protein, putative	-4.2	-4.2
PF3D7_0912600	559,144-561,979(+)	N/A	conserved Plasmodium protein, unknown function	-4.2	-4.2
PF3D7_1009200	374,378-377,772(+)	N/A	ribonuclease, putative	-4.2	-4.2
PF3D7_1012700	485,372-491,888(+)	NIF4	NLI interacting factor-like phosphatase, putative	-4.2	-4.2
PF3D7_1032900	1,315,145-1,321,148(-)	N/A	RNA polymerase II-associated protein 1, putative	-4.2	-4.2
PF3D7_1110500	421,374-425,853(+)	VPS35	vacuolar protein sorting-associated protein 35, putative	-4.2	-4.2
PF3D7_1115200	574,690-580,622(+)	SET7	histone-lysine N-methyltransferase SET7	-4.2	-4.2
PF3D7_1124600	968,959-973,122(-)	EK	ethanolamine kinase	-4.2	-4.2
PF3D7_1221000	836,836-845,991(-)	SET10	histone-lysine N-methyltransferase, H3 lysine-4 specific	-4.2	-4.2
PF3D7_1243100	1,813,319-1,814,381(-)	N/A	zinc finger protein, putative	-4.2	-4.2
PF3D7_1320300	838,739-840,965(-)	N/A	conserved protein, unknown function	-4.2*	-4.2
PF3D7_1335000	1,415,833-1,417,543(-)	MSRP1	MSP7-like protein	-4.2	-4.2
PF3D7_0102600	118,812-122,534(-)	FIKK1	serine/threonine protein kinase, FIKK family	-4.1	-4.1
PF3D7_0111800	444,710-449,954(+)	N/A	eukaryotic translation initiation factor 4E, putative	-4.1	-4.1
PF3D7_0115200	591,849-593,187(+)	RIF	rifin	-4.1*	-4.1
PF3D7_0212100	483,322-489,702(+)	N/A	conserved Plasmodium protein, unknown function	-4.1	-4.1
PF3D7_0302600	141,335-146,155(+)	ABCB4	ABC transporter B family member 4, putative	-4.1	-4.1
PF3D7_0316300	658,272-661,980(+)	PPase	inorganic pyrophosphatase	-4.1	-4.1
PF3D7_0316300	658,272-661,980(+)	PPase	inorganic pyrophosphatase, putative	-4.1	-4.1
PF3D7_0317500	716,493-722,640(-)	EG5	kinesin-5	-4.1	-4.1
PF3D7_0321500	896,241-900,388(-)	N/A	peptidase, putative	-4.1	-4.1
PF3D7_0503200	130,209-133,825(+)	CDC6	cell division control protein 6, putative	-4.1	-4.1
PF3D7_0511600	517,088-518,520(-)	ARNP	apical rhoptry neck protein	-4.1	-4.1
PF3D7_0621200	871,089-873,059(-)	PDX1	pyridoxine biosynthesis protein PDX1	-4.1	-4.1
PF3D7_0628800	1,184,868-1,189,014(-)	GATB	glutamyl-tRNA(Gln) amidotransferase subunit B	-4.1*	-4.1
PF3D7_0831000	1,320,917-1,323,071(+)	GEXP09	Plasmodium exported protein (PHISTb), unknown function	-4.1*	-4.1
PF3D7_0904100	190,858-195,827(-)	N/A	AP-4 complex subunit epsilon, putative	-4.1	-4.1
PF3D7_0908500	389,017-398,034(-)	N/A	conserved Plasmodium protein, unknown function	-4.1	-4.1
PF3D7_0917300	718,087-720,418(+)	N/A	conserved protein, unknown function	-4.1*	-4.1
PF3D7_0919900	809,430-821,487(-)	RCC-PIP	regulator of chromosome condensation-PP1-interacting protein	-4.1	-4.1
PF3D7_1009700	388,599-393,165(-)	N/A	tubulin--tyrosine ligase, putative	-4.1	-4.1
PF3D7_1010600	419,366-422,371(-)	eIF2beta	eukaryotic translation initiation factor 2 subunit beta	-4.1	-4.1
PF3D7_1027300	1,139,669-1,144,013(-)	nPrx	peroxiredoxin	-4.1	-4.1
PF3D7_1037000	1,461,927-1,469,867(+)	REV3	DNA polymerase zeta catalytic subunit, putative	-4.1*	-4.1
PF3D7_1104800	206,335-210,051(+)	N/A	metabolite/drug transporter, putative	-4.1	-4.1
PF3D7_1107700	326,603-329,176(+)	PES	pescadillo homolog	-4.1	-4.1
PF3D7_1112100	461,766-469,974(+)	N/A	protein kinase, putative	-4.1	-4.1
PF3D7_1136200	1,417,279-1,420,432(-)	N/A	conserved Plasmodium protein, unknown function	-4.1	-4.1
PF3D7_1201400	93,581-97,146(-)	N/A	Plasmodium exported protein, unknown function	-4.1*	-4.1
PF3D7_1202500	144,046-148,030(-)	TGS1	trimethylguanosine synthase, putative	-4.1	-4.1
PF3D7_1207600	348,927-351,790(-)	MiaA	tRNA dimethylallyltransferase, putative	-4.1	-4.1
PF3D7_1212900	568,097-573,525(-)	BDP2	bromodomain protein 2, putative	-4.1	-4.1
PF3D7_1220400	816,430-819,402(+)	DRN1	debranching enzyme-associated ribonuclease, putative	-4.1*	-4.1
PF3D7_1248600	1,988,129-1,991,780(+)	N/A	conserved Plasmodium protein, unknown function	-4.1	-4.1
PF3D7_1305000	246,965-252,322(+)	N/A	MCL1 domain-containing protein, putative	-4.1	-4.1
PF3D7_1309200	423,936-427,379(+)	PPM6	protein phosphatase PPM6, putative	-4.1	-4.1
PF3D7_1352000	2,069,203-2,075,512(+)	N/A	GTP-binding protein, putative	-4.1	-4.1
PF3D7_1353300	2,132,005-2,139,029(-)	N/A	conserved Plasmodium protein, unknown function	-4.1	-4.1
PF3D7_1414900	601,981-605,559(-)	N/A	ATP-dependent protease, putative	-4.1	-4.1
PF3D7_1419200	797,071-800,473(-)	ATrx1	thioredoxin-like protein, putative	-4.1	-4.1
PF3D7_1426000	1,015,470-1,017,199(-)	RPL21	60S ribosomal protein L21	-4.1	-4.1
PF3D7_1427300	1,064,142-1,069,386(+)	N/A	conserved Plasmodium protein, unknown function	-4.1	-4.1
PF3D7_1429100	1,141,704-1,144,501(+)	N/A	ribosomal protein L15, apicoplast, putative	-4.1	-4.1
PF3D7_1452600	2,154,831-2,166,467(+)	N/A	conserved Plasmodium protein, unknown function	-4.1	-4.1
PF3D7_1453400	2,188,118-2,194,487(+)	N/A	gamma-tubulin complex component, putative	-4.1	-4.1
PF3D7_0302900	151,935-158,150(-)	N/A	exportin-1, putative	-4	-4
PF3D7_0404500	240,911-242,347(-)	P52	6-cysteine protein P52	-4	-4
PF3D7_0425500	1,146,672-1,147,697(-)	N/A	stevor	-4*	-4
PF3D7_0516700	693,120-699,060(+)	N/A	ubiquitin carboxyl-terminal hydrolase 2, putative	-4	-4
PF3D7_0703600	143,601-146,565(+)	N/A	conserved protein, unknown function	-4	-4
PF3D7_0726900	1,144,814-1,147,488(+)	TIM50	mitochondrial import inner membrane translocase subunit TIM50, putative	-4	-4
PF3D7_0730200	1,286,026-1,290,117(-)	N/A	AP-4 complex subunit beta, putative	-4	-4
PF3D7_0806700	353,841-362,906(+)	N/A	conserved Plasmodium membrane protein, unknown function	-4	-4
PF3D7_0813600	668,841-671,366(+)	N/A	translation initiation factor SUI1, putative	-4	-4
PF3D7_0827800	1,198,717-1,206,312(+)	SET3	SET domain protein, putative	-4	-4
PF3D7_0914500	620,655-626,568(-)	N/A	conserved Plasmodium protein, unknown function	-4	-4
PF3D7_1017100	689,308-692,024(-)	RON12	rhoptry neck protein 12	-4	-4
PF3D7_1017700	708,922-711,037(+)	N/A	conserved Plasmodium protein, unknown function	-4*	-4
PF3D7_1225300	1,029,020-1,031,737(+)	N/A	rRNA-processing protein FCF1, putative	-4	-4
PF3D7_1302500	131,261-141,355(-)	N/A	AAA domain-containing protein, putative	-4	-4
PF3D7_1317600	734,806-738,618(+)	N/A	conserved Plasmodium protein, unknown function	-4	-4
PF3D7_1324200	999,535-1,001,981(-)	N/A	micro-fibrillar-associated protein, putative	-4	-4
PF3D7_1325800	1,070,871-1,075,794(+)	N/A	conserved Plasmodium protein, unknown function	-4	-4
PF3D7_1349500	1,985,013-1,996,039(-)	N/A	conserved Plasmodium protein, unknown function	-4	-4
PF3D7_1355300	2,195,099-2,197,551(+)	SET6	histone-lysine N-methyltransferase, putative	-4	-4
PF3D7_1362800	2,518,311-2,525,712(+)	N/A	conserved Plasmodium protein, unknown function	-4*	-4
PF3D7_1442500	1,724,029-1,727,809(-)	N/A	geranylgeranyl transferase type-2 subunit alpha, putative	-4*	-4
PF3D7_1471400	2,918,191-2,921,490(-)	N/A	diacylglycerol kinase, putative	-4	-4
PF3D7_0211900	477,189-479,816(-)	N/A	pseudouridine synthase, putative	-3.9	-3.9
PF3D7_0319500	815,119-817,437(+)	N/A	RNA-binding protein, putative	-3.9	-3.9
PF3D7_0401300	82,247-83,575(+)	RIF	rifin	-3.9*	-3.9
PF3D7_0407800	384,240-391,362(+)	CINCH	protein CINCH	-3.9	-3.9
PF3D7_0418200	816,141-818,999(+)	EIF3M	eukaryotic translation initiation factor 3 subunit M, putative	-3.9	-3.9
PF3D7_0423300	1,051,095-1,053,352(-)	N/A	conserved Plasmodium protein, unknown function	-3.9	-3.9
PF3D7_0501000	55,122-57,159(+)	N/A	Plasmodium exported protein, unknown function	-3.9	-3.9
PF3D7_0531400	1,282,377-1,286,689(-)	N/A	G-patch domain-containing protein, putative	-3.9	-3.9
PF3D7_0610900	456,064-460,886(-)	SPT5	transcription elongation factor SPT5, putative	-3.9	-3.9
PF3D7_0625600	1,037,558-1,042,004(+)	PAP	poly(A) polymerase PAP, putative	-3.9	-3.9
PF3D7_0805700	313,371-319,794(-)	FIKK8	serine/threonine protein kinase, FIKK family	-3.9	-3.9
PF3D7_0815600	729,750-732,584(-)	EIF3G	eukaryotic translation initiation factor 3 subunit G, putative	-3.9	-3.9
PF3D7_0920400	833,308-840,082(+)	N/A	conserved Plasmodium protein, unknown function	-3.9	-3.9
PF3D7_1000200	38,050-39,395(-)	RIF	rifin	-3.9	-3.9
PF3D7_1002700	128,151-132,481(+)	N/A	conserved Plasmodium protein, unknown function	-3.9	-3.9
PF3D7_1021400	863,425-867,311(+)	N/A	endomembrane protein 70, putative	-3.9	-3.9
PF3D7_1029900	1,216,830-1,222,661(+)	N/A	ORC3 domain-containing protein, putative	-3.9	-3.9
PF3D7_1030300	1,233,044-1,238,180(-)	N/A	conserved Plasmodium protein, unknown function	-3.9	-3.9
PF3D7_1102400	114,236-118,021(-)	PPCS	phosphopantothenate--cysteine ligase, putative	-3.9	-3.9
PF3D7_1108000	351,860-354,337(+)	N/A	IWS1-like protein, putative	-3.9	-3.9
PF3D7_1122800	871,050-877,707(+)	CDPK6	calcium-dependent protein kinase 6	-3.9	-3.9
PF3D7_1144600	1,770,414-1,772,184(+)	TFG2	transcription initiation factor IIF subunit beta, putative	-3.9	-3.9
PF3D7_1220100	801,760-804,675(+)	PRP17	pre-mRNA-processing factor 17, putative	-3.9	-3.9
PF3D7_1221700	865,726-868,762(+)	N/A	FbpA domain protein, putative	-3.9	-3.9
PF3D7_1234500	1,439,751-1,441,606(-)	N/A	conserved Plasmodium protein, unknown function	-3.9	-3.9
PF3D7_1246700	1,938,255-1,940,352(+)	N/A	conserved Plasmodium protein, unknown function	-3.9	-3.9
PF3D7_1302900	154,555-157,791(+)	N/A	conserved protein, unknown function	-3.9	-3.9
PF3D7_1307900	351,108-355,213(-)	N/A	tripartite motif protein, putative	-3.9	-3.9
PF3D7_1339700	1,590,184-1,596,674(-)	N/A	conserved Plasmodium protein, unknown function	-3.9	-3.9
PF3D7_1343800	1,730,093-1,753,967(-)	N/A	VPS13 domain-containing protein, putative	-3.9	-3.9
PF3D7_1345400	1,816,344-1,821,300(-)	N/A	conserved Plasmodium protein, unknown function	-3.9	-3.9
PF3D7_1349300	1,976,376-1,982,692(+)	TKL3	tyrosine kinase-like protein	-3.9	-3.9
PF3D7_1431500	1,238,794-1,242,545(-)	MAPK1	mitogen-activated protein kinase 1	-3.9	-3.9
PF3D7_1436600	1,490,321-1,494,453(-)	PKG	cGMP-dependent protein kinase	-3.9	-3.9
PF3D7_1437300	1,513,414-1,515,796(-)	N/A	conserved Plasmodium protein, unknown function	-3.9	-3.9
PF3D7_1440400	1,647,006-1,652,199(-)	N/A	zinc finger protein, putative	-3.9*	-3.9
PF3D7_1441100	1,673,090-1,677,720(-)	N/A	conserved Plasmodium protein, unknown function	-3.9	-3.9
PF3D7_1462100	2,519,132-2,523,362(-)	N/A	conserved Plasmodium protein, unknown function	-3.9	-3.9
PF3D7_0101900	90,242-91,420(-)	RIF	rifin	-3.8*	-3.8
PF3D7_0112000	450,831-453,195(-)	TatD	TatD-like deoxyribonuclease	-3.8	-3.8
PF3D7_0202300	117,033-118,455(+)	N/A	Plasmodium exported protein (hyp11), unknown function	-3.8*	-3.8
PF3D7_0408300	403,032-405,486(-)	ZRANB2	zinc finger Ran-binding domain-containing protein 2, putative	-3.8	-3.8
PF3D7_0410300	470,021-473,920(-)	PPM1	protein phosphatase PPM1, putative	-3.8	-3.8
PF3D7_0423600	1,061,719-1,067,023(-)	N/A	conserved Plasmodium protein, unknown function	-3.8	-3.8
PF3D7_0423900	1,077,575-1,078,515(-)	N/A	probable protein, unknown function	-3.8	-3.8
PF3D7_0502700	120,060-121,732(-)	N/A	conserved protein, unknown function	-3.8*	-3.8
PF3D7_0502800	122,377-123,300(+)	N/A	DnaJ protein, putative	-3.8	-3.8
PF3D7_0508000	328,346-330,436(-)	P38	6-cysteine protein P38	-3.8	-3.8
PF3D7_0616800	695,090-698,245(+)	MQO	malate:quinone oxidoreductase	-3.8	-3.8
PF3D7_0627900	1,118,231-1,121,193(+)	POP4	ribonuclease P protein subunit p29, putative	-3.8	-3.8
PF3D7_0700100	20,307-28,083(+)	VAR	erythrocyte membrane protein 1, PfEMP1	-3.8*	-3.8
PF3D7_0801900	126,226-143,894(+)	LSD2	lysine-specific histone demethylase, putative	-3.8	-3.8
PF3D7_0818800	855,347-857,162(-)	IMP4	U3 small nucleolar ribonucleoprotein protein IMP4, putative	-3.8	-3.8
PF3D7_0819600	884,484-887,623(-)	N/A	ubiquitin-like protein, putative	-3.8	-3.8
PF3D7_0823000	1,012,878-1,017,485(-)	VPS15	serine/threonine protein kinase VPS15, putative	-3.8	-3.8
PF3D7_0902100	93,768-95,820(-)	FIKK9.2	serine/threonine protein kinase, FIKK family	-3.8*	-3.8
PF3D7_0906700	329,397-332,004(-)	LRR9	leucine-rich repeat protein	-3.8	-3.8
PF3D7_0917100	712,444-715,666(-)	OGG1	N-glycosylase/DNA lyase, putative	-3.8	-3.8
PF3D7_1008500	349,785-355,986(+)	N/A	protein GPR89, putative	-3.8	-3.8
PF3D7_1018800	749,573-753,145(+)	N/A	conserved protein, unknown function	-3.8	-3.8
PF3D7_1033200	1,333,997-1,336,551(+)	ETRAMP10.2	early transcribed membrane protein 10.2	-3.8	-3.8
PF3D7_1041300	1,642,401-1,649,948(-)	VAR	erythrocyte membrane protein 1, PfEMP1	-3.8*	-3.8
PF3D7_1101100	66,686-67,965(-)	RIF	rifin	-3.8*	-3.8
PF3D7_1116600	626,070-629,940(-)	STT3	dolichyl-diphosphooligosaccharide--protein glycosyltransferase subunit STT3, putative	-3.8	-3.8
PF3D7_1125800	1,007,693-1,011,537(-)	N/A	kelch domain-containing protein, putative	-3.8	-3.8
PF3D7_1142300	1,694,889-1,701,865(+)	N/A	conserved Plasmodium membrane protein, unknown function	-3.8	-3.8
PF3D7_1211800	525,310-528,190(+)	PfpUB	polyubiquitin	-3.8	-3.8
PF3D7_1316100	673,163-678,530(+)	IPK2	inositol polyphosphate kinase, putative	-3.8	-3.8
PF3D7_1321100	861,001-872,925(-)	N/A	protein kinase domain-containing protein, putative	-3.8*	-3.8
PF3D7_1323400	971,388-973,888(-)	RPL23	60S ribosomal protein L23	-3.8	-3.8
PF3D7_1334300	1,400,682-1,402,748(-)	MSRP5	MSP7-like protein	-3.8	-3.8
PF3D7_1351900	2,067,513-2,068,916(-)	N/A	conserved protein, unknown function	-3.8	-3.8
PF3D7_1400200	7,208-8,538(-)	RIF	rifin	-3.8*	-3.8
PF3D7_1401500	56,497-59,127(-)	N/A	esterase, putative	-3.8	-3.8
PF3D7_1414500	577,208-589,915(-)	ABCk2	atypical protein kinase, ABC-1 family, putative	-3.8	-3.8
PF3D7_1430500	1,205,088-1,206,416(+)	N/A	conserved Plasmodium protein, unknown function	-3.8*	-3.8
PF3D7_1442200	1,708,390-1,712,078(-)	YihA2	GTP-binding protein YihA2	-3.8	-3.8
PF3D7_1448700	1,999,072-2,000,982(+)	N/A	HSP20-like chaperone, putative	-3.8	-3.8
PF3D7_1450900	2,082,964-2,085,132(+)	N/A	acetyl-CoA acetyltransferase, putative	-3.8	-3.8
PF3D7_1454000	2,218,537-2,220,914(+)	N/A	RNA-binding protein, putative	-3.8	-3.8
PF3D7_1471900	2,932,831-2,939,893(-)	N/A	conserved Plasmodium protein, unknown function	-3.8	-3.8
PF3D7_0208300	337,310-343,223(+)	N/A	conserved Plasmodium protein, unknown function	-3.7	-3.7
PF3D7_0223400	913,244-914,457(+)	RIF	rifin	-3.7	-3.7
PF3D7_0303200	168,679-174,837(+)	N/A	lipin, putative	-3.7	-3.7
PF3D7_0316700	673,290-676,084(+)	YOP1	protein YOP1, putative	-3.7	-3.7
PF3D7_0324800	1,027,571-1,028,929(+)	RIF	rifin	-3.7*	-3.7
PF3D7_0401900	108,357-111,662(-)	ACS6	acyl-CoA synthetase	-3.7*	-3.7
PF3D7_0405100	271,572-277,979(-)	SEC24B	protein transport protein Sec24B, putative	-3.7	-3.7
PF3D7_0415100	670,824-672,750(+)	N/A	conserved protein, unknown function	-3.7	-3.7
PF3D7_0420100	906,263-909,398(+)	RIO2	serine/threonine protein kinase RIO2	-3.7	-3.7
PF3D7_0520100	830,897-834,873(+)	PPM9	protein phosphatase PPM9, putative	-3.7	-3.7
PF3D7_0701100	55,562-56,781(-)	RIF	rifin	-3.7*	-3.7
PF3D7_0707400	343,620-346,688(+)	N/A	AAA family ATPase, putative	-3.7	-3.7
PF3D7_0710800	482,351-484,169(-)	USE1	protein transport protein USE1, putative	-3.7	-3.7
PF3D7_0710900	484,253-486,321(+)	RPL1	50S ribosomal protein L1, mitochondrial, putative	-3.7	-3.7
PF3D7_0719600	858,476-861,392(-)	N/A	60S ribosomal protein L11a, putative	-3.7	-3.7
PF3D7_0726400	1,108,583-1,125,415(-)	N/A	conserved Plasmodium membrane protein, unknown function	-3.7	-3.7
PF3D7_0803500	217,476-222,589(+)	N/A	AAA family ATPase, putative	-3.7	-3.7
PF3D7_0817100	774,134-777,131(+)	N/A	tRNA modification GTPase, putative	-3.7	-3.7
PF3D7_0828200	1,215,932-1,221,181(+)	N/A	leucine--tRNA ligase, putative	-3.7	-3.7
PF3D7_0934700	1,357,159-1,360,704(+)	N/A	UBX domain-containing protein, putative	-3.7	-3.7
PF3D7_1021900	904,858-914,036(-)	N/A	PHAX domain-containing protein, putative	-3.7	-3.7
PF3D7_1031500	1,269,537-1,274,166(+)	DDX3X	ATP-dependent DNA helicase DDX3X	-3.7	-3.7
PF3D7_1036900	1,452,558-1,460,998(-)	N/A	conserved Plasmodium protein, unknown function	-3.7	-3.7
PF3D7_1118400	699,508-702,063(-)	HAD4	haloacid dehalogenase-like hydrolase, putative	-3.7	-3.7
PF3D7_1123000	895,885-906,868(-)	N/A	conserved Plasmodium protein, unknown function	-3.7	-3.7
PF3D7_1129000	1,120,716-1,123,490(+)	SPDS	spermidine synthase	-3.7	-3.7
PF3D7_1131100	1,195,469-1,198,419(-)	SR1	serpentine receptor 1, putative	-3.7	-3.7
PF3D7_1208800	405,242-409,824(-)	N/A	zinc finger protein, putative	-3.7	-3.7
PF3D7_1228900	1,180,404-1,185,971(-)	N/A	conserved protein, unknown function	-3.7	-3.7
PF3D7_1231600	1,300,633-1,305,728(-)	PRP2	pre-mRNA-splicing factor ATP-dependent RNA helicase PRP2, putative	-3.7	-3.7
PF3D7_1248000	1,973,559-1,975,093(+)	N/A	tRNA-splicing endonuclease, putative	-3.7	-3.7
PF3D7_1358000	2,297,267-2,305,076(-)	N/A	patatin-like phospholipase, putative	-3.7	-3.7
PF3D7_1363200	2,539,355-2,541,896(-)	PNKP	bifunctional polynucleotide phosphatase/kinase	-3.7	-3.7
PF3D7_1368100	2,709,995-2,711,880(-)	RPN11	26S proteasome regulatory subunit RPN11, putative	-3.7	-3.7
PF3D7_1420600	853,711-856,441(-)	PANK1	pantothenate kinase 1	-3.7	-3.7
PF3D7_1429400	1,154,726-1,163,789(+)	N/A	rRNA (adenosine-2'-O-)-methyltransferase, putative	-3.7	-3.7
PF3D7_1449400	2,019,848-2,024,292(-)	MUS81	crossover junction endonuclease MUS81, putative	-3.7*	-3.7
PF3D7_0218700	762,841-765,517(-)	PRP45	pre-mRNA-processing protein 45, putative	-3.6	-3.6
PF3D7_0305000	233,621-235,461(-)	EF-Ts	elongation factor Ts	-3.6	-3.6
PF3D7_0314600	586,077-588,321(+)	N/A	conserved protein, unknown function	-3.6	-3.6
PF3D7_0317900	739,193-742,054(+)	N/A	conserved protein, unknown function	-3.6	-3.6
PF3D7_0321400	894,149-896,220(+)	pPK1	pseudo protein kinase 1, putative	-3.6	-3.6
PF3D7_0322700	952,746-963,144(-)	N/A	conserved Plasmodium protein, unknown function	-3.6	-3.6
PF3D7_0408200	401,320-403,441(+)	N/A	conserved Plasmodium protein, unknown function	-3.6*	-3.6
PF3D7_0414700	660,048-663,084(+)	N/A	GTP-binding protein, putative	-3.6	-3.6
PF3D7_0522600	939,097-942,014(+)	N/A	magnesium transporter NIPA, putative	-3.6	-3.6
PF3D7_0611700	488,418-489,504(-)	RPL39	60S ribosomal protein L39	-3.6	-3.6
PF3D7_0705300	261,340-264,630(+)	ORC2	origin recognition complex subunit 2	-3.6	-3.6
PF3D7_0728900	1,232,210-1,235,443(-)	N/A	RNA-binding protein, putative	-3.6	-3.6
PF3D7_0802500	174,618-180,248(-)	N/A	inositol 5-phosphatase, putative	-3.6	-3.6
PF3D7_0810600	538,956-545,974(+)	DBP1	ATP-dependent RNA helicase DBP1, putative	-3.6	-3.6
PF3D7_0815800	735,354-742,006(-)	VPS9	vacuolar protein sorting-associated protein 9, putative	-3.6	-3.6
PF3D7_0902200	98,010-101,528(-)	FIKK9.3	serine/threonine protein kinase, FIKK family	-3.6	-3.6
PF3D7_0925300	1,019,164-1,020,903(-)	aPRS	proline--tRNA ligase, putative	-3.6	-3.6
PF3D7_0934000	1,339,791-1,342,470(-)	N/A	histidine--tRNA ligase, putative	-3.6	-3.6
PF3D7_1013900	545,670-549,791(-)	N/A	translation initiation factor eIF-2B subunit delta, putative	-3.6	-3.6
PF3D7_1024900	1,039,937-1,045,239(-)	N/A	conserved Plasmodium protein, unknown function	-3.6*	-3.6
PF3D7_1121300	801,809-808,198(-)	TKL2	tyrosine kinase-like protein	-3.6	-3.6
PF3D7_1138600	1,521,810-1,524,748(-)	N/A	beta-catenin-like protein 1, putative	-3.6	-3.6
PF3D7_1248900	2,002,325-2,004,499(-)	RPT6	26S protease regulatory subunit 8, putative	-3.6	-3.6
PF3D7_1250600	2,071,084-2,074,584(-)	N/A	translation initiation factor eIF-2B subunit beta, putative	-3.6	-3.6
PF3D7_1251800	2,108,572-2,110,970(-)	N/A	conserved Plasmodium protein, unknown function	-3.6	-3.6
PF3D7_1307200	331,110-333,003(-)	N/A	DnaJ protein, putative	-3.6	-3.6
PF3D7_1326400	1,095,046-1,099,223(-)	N/A	translation initiation factor eIF-2B subunit gamma, putative	-3.6	-3.6
PF3D7_1337000	1,491,206-1,494,872(-)	2001-10-01	mitochondrial intermediate peptidase, putative	-3.6	-3.6
PF3D7_1343900	1,755,697-1,758,708(+)	PRPF4	U4/U6 small nuclear ribonucleoprotein PRP4, putative	-3.6	-3.6
PF3D7_1350400	2,012,425-2,015,228(+)	N/A	ubiquitin-activating enzyme E1, putative	-3.6	-3.6
PF3D7_1355700	2,205,950-2,212,554(-)	NIF3	NLI interacting factor-like phosphatase, putative	-3.6	-3.6
PF3D7_1356800	2,248,107-2,262,674(+)	ARK3	serine/threonine protein kinase ARK3, putative	-3.6	-3.6
PF3D7_1402400	89,265-91,389(-)	N/A	zinc finger protein, putative	-3.6	-3.6
PF3D7_1442400	1,716,954-1,724,336(+)	KIC9	protein KIC9	-3.6	-3.6
PF3D7_0100400	50,363-51,636(+)	RIF	rifin	-3.5	-3.5
PF3D7_0114800	569,485-570,272(-)	N/A	Plasmodium exported protein (hyp7), unknown function	-3.5*	-3.5
PF3D7_0214900	609,924-616,306(+)	RON6	rhoptry neck protein 6	-3.5	-3.5
PF3D7_0304200	206,611-208,959(-)	EHD	EH domain-containing protein	-3.5	-3.5
PF3D7_0403100	175,003-177,360(-)	N/A	regulator of chromosome condensation, putative	-3.5	-3.5
PF3D7_0412100	539,768-541,690(-)	mtRPS12	ribosomal protein S12, mitochondrial	-3.5	-3.5
PF3D7_0602900	118,239-120,929(-)	N/A	conserved Plasmodium protein, unknown function	-3.5	-3.5
PF3D7_0609900	423,862-432,332(+)	N/A	tetratricopeptide repeat protein, putative	-3.5	-3.5
PF3D7_0625800	1,043,400-1,045,953(+)	N/A	conserved Plasmodium protein, unknown function	-3.5*	-3.5
PF3D7_0719800	862,922-865,648(-)	N/A	conserved protein, unknown function	-3.5	-3.5
PF3D7_0723800	991,989-1,000,332(+)	AKIT1	apicomplexan kinetochore protein 1, putative	-3.5	-3.5
PF3D7_0817700	804,723-814,055(-)	RON5	rhoptry neck protein 5	-3.5	-3.5
PF3D7_0829000	1,244,473-1,251,543(+)	N/A	conserved Plasmodium membrane protein, unknown function	-3.5	-3.5
PF3D7_0904000	186,468-190,718(-)	N/A	GTPase-activating protein, putative	-3.5	-3.5
PF3D7_0907600	359,594-363,767(+)	N/A	translation initiation factor SUI1, putative	-3.5	-3.5
PF3D7_0927300	1,113,549-1,116,338(+)	FH	fumarate hydratase	-3.5	-3.5
PF3D7_0930400	1,207,579-1,212,987(+)	N/A	zinc finger protein, putative	-3.5	-3.5
PF3D7_0930400	1,207,579-1,212,987(+)	N/A	zinc finger protein, putative	-3.5	-3.5
PF3D7_0937400	1,477,526-1,478,736(+)	RIF	rifin	-3.5*	-3.5
PF3D7_0937800	1,495,579-1,503,336(-)	VAR	erythrocyte membrane protein 1, PfEMP1	-3.5	-3.5
PF3D7_1029600	1,204,815-1,207,912(+)	ADA	adenosine deaminase	-3.5	-3.5
PF3D7_1037500	1,487,741-1,490,305(+)	DYN2	dynamin-like protein	-3.5	-3.5
PF3D7_1040100	1,602,935-1,603,989(+)	RIF	rifin	-3.5*	-3.5
PF3D7_1103600	156,062-158,420(+)	ALP2a	actin-like protein, putative	-3.5	-3.5
PF3D7_1147800	1,899,181-1,905,942(+)	MAEBL	membrane associated erythrocyte binding-like protein	-3.5*	-3.5
PF3D7_1147800	1,899,181-1,905,942(+)	MAEBL	membrane associated erythrocyte binding-like protein	-3.5*	-3.5
PF3D7_1205400	232,330-236,562(-)	N/A	kelch domain-containing protein, putative	-3.5	-3.5
PF3D7_1216000	644,215-646,624(+)	N/A	serine--tRNA ligase, putative	-3.5	-3.5
PF3D7_1223200	932,071-934,404(+)	N/A	nucleus export protein BRR6, putative	-3.5	-3.5
PF3D7_1231900	1,321,669-1,325,580(+)	N/A	WD repeat-containing protein, putative	-3.5*	-3.5
PF3D7_1318400	759,654-764,908(-)	SMC2	structural maintenance of chromosomes protein 2, putative	-3.5	-3.5
PF3D7_1335700	1,456,097-1,461,662(-)	COG3	conserved oligomeric Golgi complex subunit 3, putative	-3.5	-3.5
PF3D7_1339600	1,588,075-1,590,380(+)	N/A	conserved Plasmodium protein, unknown function	-3.5*	-3.5
PF3D7_1405300	181,855-185,353(+)	N/A	conserved Plasmodium protein, unknown function	-3.5*	-3.5
PF3D7_1408900	350,700-352,431(-)	N/A	tRNA-dihydrouridine synthase, putative	-3.5	-3.5
PF3D7_1439200	1,588,952-1,593,131(+)	N/A	conserved Plasmodium protein, unknown function	-3.5	-3.5
PF3D7_1446300	1,897,946-1,902,279(+)	N/A	conserved Plasmodium membrane protein, unknown function	-3.5	-3.5
PF3D7_1479700	3,276,230-3,277,501(+)	RIF	rifin	-3.5*	-3.5
PF3D7_0114700	563,703-564,842(-)	RIF	rifin	-3.4*	-3.4
PF3D7_0216200	668,745-670,058(-)	N/A	Alba domain-containing protein, putative	-3.4	-3.4
PF3D7_0308700	375,388-377,772(+)	N/A	conserved protein, unknown function	-3.4	-3.4
PF3D7_0315900	644,186-645,268(+)	N/A	conserved Plasmodium protein, unknown function	-3.4	-3.4
PF3D7_0321000	877,409-879,789(+)	N/A	conserved protein, unknown function	-3.4	-3.4
PF3D7_0403400	181,969-194,734(+)	N/A	zinc finger protein, putative	-3.4	-3.4
PF3D7_0415000	668,291-669,784(-)	GET3	ATPase GET3	-3.4	-3.4
PF3D7_0523200	965,466-970,150(+)	N/A	heptatricopeptide repeat-containing protein, putative	-3.4	-3.4
PF3D7_0600200	3,503-12,835(+)	VAR	erythrocyte membrane protein 1, PfEMP1	-3.4*	-3.4
PF3D7_0611600	484,649-487,474(-)	BTP1	basal complex transmembrane protein 1	-3.4	-3.4
PF3D7_0614800	615,060-617,043(-)	NTHL1	endonuclease III-like protein 1, putative	-3.4	-3.4
PF3D7_0708500	385,186-388,646(-)	N/A	heat shock protein 86 family protein	-3.4	-3.4
PF3D7_0809400	475,439-478,480(+)	N/A	conserved protein, unknown function	-3.4	-3.4
PF3D7_0819200	871,410-873,440(+)	PLP5	perforin-like protein 5	-3.4*	-3.4
PF3D7_0901300	67,334-68,625(+)	RIF	rifin	-3.4*	-3.4
PF3D7_0919000	780,844-783,347(-)	NAPS	nucleosome assembly protein	-3.4	-3.4
PF3D7_0935100	1,367,396-1,367,930(-)	KSH1	protein kish, putative	-3.4	-3.4
PF3D7_1041000	1,632,398-1,633,665(+)	RIF	rifin	-3.4*	-3.4
PF3D7_1123300	921,384-924,526(+)	N/A	RING zinc finger protein, putative	-3.4	-3.4
PF3D7_1126600	1,037,626-1,040,420(-)	N/A	steryl ester hydrolase, putative	-3.4	-3.4
PF3D7_1134100	1,322,407-1,325,617(-)	PDI-11	protein disulfide-isomerase, putative	-3.4	-3.4
PF3D7_1136500	1,431,881-1,435,170(-)	CK1	casein kinase 1	-3.4	-3.4
PF3D7_1136500	1,431,881-1,435,170(-)	CK1	casein kinase 1	-3.4	-3.4
PF3D7_1139800	1,585,329-1,592,079(-)	N/A	conserved Plasmodium protein, unknown function	-3.4	-3.4
PF3D7_1211000	484,065-489,902(+)	N/A	kinesin-X3, putative	-3.4*	-3.4
PF3D7_1226700	1,079,971-1,083,396(+)	RRP9	U3 small nucleolar RNA-interacting protein 2, putative	-3.4	-3.4
PF3D7_1231400	1,290,102-1,297,082(-)	ICM1	membrane protein ICM1	-3.4*	-3.4
PF3D7_1305900	279,287-282,199(-)	N/A	conserved Plasmodium protein, unknown function	-3.4	-3.4
PF3D7_1309800	444,779-446,972(-)	N/A	homeobox domain-containing protein, putative	-3.4	-3.4
PF3D7_1318300	752,413-759,638(+)	N/A	conserved Plasmodium protein, unknown function	-3.4	-3.4
PF3D7_1323800	984,290-988,964(-)	VPS52	vacuolar protein sorting-associated protein 52, putative	-3.4	-3.4
PF3D7_1328000	1,173,631-1,181,569(-)	N/A	conserved Plasmodium protein, unknown function	-3.4*	-3.4
PF3D7_1328100	1,183,590-1,186,246(+)	N/A	proteasome subunit beta type-7, putative	-3.4	-3.4
PF3D7_1328900	1,214,915-1,217,537(-)	N/A	PUB domain-containing protein, putative	-3.4	-3.4
PF3D7_1331200	1,305,681-1,308,163(+)	N/A	conserved Plasmodium protein, unknown function	-3.4	-3.4
PF3D7_1357300	2,274,713-2,275,078(+)	N/A	dynein light chain, putative	-3.4	-3.4
PF3D7_1357400	2,275,621-2,280,940(+)	N/A	conserved Plasmodium protein, unknown function	-3.4	-3.4
PF3D7_1406400	230,607-232,875(+)	PPR1	pentatricopeptide repeat-containing protein 1	-3.4	-3.4
PF3D7_1414200	562,981-566,801(-)	N/A	conserved Plasmodium protein, unknown function	-3.4	-3.4
PF3D7_1438400	1,548,072-1,557,053(+)	MCA2	metacaspase-2	-3.4	-3.4
PF3D7_1439300	1,593,673-1,600,675(+)	N/A	Sad1/UNC domain-containing protein, putative	-3.4	-3.4
PF3D7_1443200	1,772,462-1,775,197(+)	N/A	heptatricopeptide repeat-containing protein, putative	-3.4	-3.4
PF3D7_1446100	1,889,978-1,892,108(-)	N/A	conserved Plasmodium protein, unknown function	-3.4	-3.4
PF3D7_1448300	1,971,784-1,979,952(-)	N/A	conserved protein, unknown function	-3.4	-3.4
PF3D7_1455600	2,271,364-2,277,727(-)	FER2	ferlin, putative	-3.4*	-3.4
PF3D7_1476300	3,137,437-3,142,012(+)	N/A	Plasmodium exported protein (PHISTb), unknown function	-3.4	-3.4
PF3D7_0113900	536,783-538,156(-)	CBP1	CX3CL1-binding protein 1	-3.3	-3.3
PF3D7_0207000	276,725-279,258(-)	MSP4	merozoite surface protein 4	-3.3	-3.3
PF3D7_0212400	494,337-507,898(-)	NUP390	nucleoporin NUP390, putative	-3.3	-3.3
PF3D7_0307800	336,191-339,907(+)	N/A	PDZ domain-containing protein, putative	-3.3	-3.3
PF3D7_0309000	383,878-387,313(+)	YVH1	dual specificity protein phosphatase	-3.3	-3.3
PF3D7_0313000	537,355-538,827(-)	N/A	conserved Plasmodium protein, unknown function	-3.3	-3.3
PF3D7_0400300	42,032-43,374(-)	RIF	rifin	-3.3	-3.3
PF3D7_0410900	490,388-494,260(-)	AKIT7	apicomplexan kinetochore protein 7, putative	-3.3	-3.3
PF3D7_0421100	958,067-965,611(-)	VAR	erythrocyte membrane protein 1, PfEMP1	-3.3*	-3.3
PF3D7_0529400	1,198,563-1,205,743(+)	AKIT5	apicomplexan kinetochore protein 5, putative	-3.3	-3.3
PF3D7_0529400	1,198,563-1,205,743(+)	AKIT5	apicomplexan kinetochore protein 5, putative	-3.3	-3.3
PF3D7_0616400	678,087-684,110(+)	N/A	conserved Plasmodium protein, unknown function	-3.3*	-3.3
PF3D7_0622100	897,970-902,735(-)	N/A	conserved Plasmodium protein, unknown function	-3.3	-3.3
PF3D7_0628300	1,169,270-1,174,371(-)	CEPT	choline/ethanolaminephosphotransferase, putative	-3.3	-3.3
PF3D7_0715600	690,902-693,820(+)	N/A	GTP-binding translation elongation factor tu family protein, putative	-3.3	-3.3
PF3D7_0802600	180,040-188,229(+)	ACbeta	adenylyl cyclase beta	-3.3	-3.3
PF3D7_0806500	344,952-348,269(-)	N/A	DnaJ protein, putative	-3.3	-3.3
PF3D7_0807500	386,301-388,944(+)	N/A	proteasome subunit alpha type-6, putative	-3.3	-3.3
PF3D7_0810200	521,170-524,750(+)	ABCK1	ABC1 family, putative	-3.3	-3.3
PF3D7_0818100	823,912-827,305(+)	CZIF2	C3H1-type zinc finger protein CZIF2	-3.3	-3.3
PF3D7_0825000	1,085,451-1,091,286(+)	N/A	conserved Plasmodium protein, unknown function	-3.3	-3.3
PF3D7_0905200	245,200-249,920(-)	N/A	mitochondrial carrier protein, putative	-3.3	-3.3
PF3D7_0906500	317,027-319,614(+)	N/A	arginase	-3.3	-3.3
PF3D7_0921800	885,956-887,813(-)	RPF1	ribosome production factor 1, putative	-3.3	-3.3
PF3D7_1014400	573,536-576,191(+)	MRK	MO15-related protein kinase	-3.3	-3.3
PF3D7_1022500	943,794-946,858(-)	CS	citrate synthase, mitochondrial, putative	-3.3	-3.3
PF3D7_1032400	1,302,298-1,305,315(-)	PIGA	phosphatidylinositol N-acetylglucosaminyltransferase subunit A, putative	-3.3	-3.3
PF3D7_1034500	1,369,717-1,376,708(+)	N/A	armadillo repeat protein, putative	-3.3	-3.3
PF3D7_1100800	59,294-60,395(+)	MC-2TM	Pfmc-2TM Maurer's cleft two transmembrane protein	-3.3*	-3.3
PF3D7_1101300	73,244-74,442(-)	RIF	rifin	-3.3*	-3.3
PF3D7_1106600	275,163-279,995(+)	N/A	DEAD/DEAH box helicase, putative	-3.3	-3.3
PF3D7_1146000	1,820,807-1,823,494(-)	RSA4	ribosome assembly protein 4, putative	-3.3	-3.3
PF3D7_1225500	1,033,173-1,035,379(+)	N/A	small subunit rRNA processing factor, putative	-3.3	-3.3
PF3D7_1226500	1,072,459-1,076,976(+)	N/A	heptatricopeptide repeat and RAP domain-containing protein, putative	-3.3*	-3.3
PF3D7_1251100	2,089,340-2,090,521(+)	N/A	conserved Plasmodium protein, unknown function	-3.3	-3.3
PF3D7_1327700	1,159,359-1,161,728(-)	UPF3B	regulator of nonsense transcripts 3B, putative	-3.3	-3.3
PF3D7_1331500	1,313,440-1,316,380(+)	N/A	ATF7-int domain-containing protein, putative	-3.3	-3.3
PF3D7_1333500	1,371,664-1,373,056(+)	N/A	conserved Plasmodium protein, unknown function	-3.3	-3.3
PF3D7_1345800	1,830,487-1,835,383(+)	N/A	conserved Plasmodium protein, unknown function	-3.3	-3.3
PF3D7_1372700	2,860,163-2,861,441(+)	RIF	rifin	-3.3*	-3.3
PF3D7_1430400	1,200,622-1,204,458(+)	ATG5	autophagy protein 5, putative	-3.3	-3.3
PF3D7_1433700	1,341,313-1,349,600(-)	N/A	conserved Plasmodium protein, unknown function	-3.3*	-3.3
PF3D7_1438100	1,540,920-1,543,553(-)	SEC62	translocation protein SEC62, putative	-3.3	-3.3
PF3D7_1452700	2,167,219-2,169,997(+)	N/A	U1 snRNP-associated protein, putative	-3.3	-3.3
PF3D7_1470200	2,876,783-2,879,022(-)	N/A	conserved Plasmodium protein, unknown function	-3.3	-3.3
PF3D7_1472100	2,941,398-2,945,279(-)	YIP1	protein transport protein YIP1, putative	-3.3	-3.3
PF3D7_0110800	417,254-420,218(+)	N/A	transcription initiation factor TFIIB, putative	-3.2	-3.2
PF3D7_0203000	141,269-148,515(-)	ROPE	repetitive organellar protein, putative	-3.2	-3.2
PF3D7_0215800	650,472-653,693(-)	ORC5	origin recognition complex subunit 5	-3.2	-3.2
PF3D7_0217700	731,101-733,231(-)	N/A	E2F-associated phosphoprotein, putative	-3.2	-3.2
PF3D7_0318500	766,814-782,795(+)	N/A	conserved Plasmodium protein, unknown function	-3.2	-3.2
PF3D7_0406900	353,655-359,878(-)	N/A	conserved Plasmodium protein, unknown function	-3.2	-3.2
PF3D7_0422100	1,001,207-1,003,506(+)	N/A	transmembrane emp24 domain-containing protein, putative	-3.2	-3.2
PF3D7_0618100	761,703-764,548(+)	N/A	conserved Plasmodium protein, unknown function	-3.2	-3.2
PF3D7_0621400	878,363-880,852(+)	ALV7	Pf77 protein	-3.2	-3.2
PF3D7_0630600	1,279,742-1,283,475(+)	N/A	deubiquitinating enzyme MINDY, putative	-3.2	-3.2
PF3D7_0707200	329,719-336,587(-)	N/A	conserved Plasmodium protein, unknown function	-3.2	-3.2
PF3D7_0717900	772,279-775,568(-)	N/A	thioredoxin-like protein	-3.2	-3.2
PF3D7_0808200	415,549-419,066(-)	PMX	plasmepsin X	-3.2	-3.2
PF3D7_0911900	536,963-540,283(-)	ICP	falstatin	-3.2	-3.2
PF3D7_0929300	1,171,132-1,173,562(+)	N/A	conserved Plasmodium protein, unknown function	-3.2	-3.2
PF3D7_1002600	125,343-127,695(+)	N/A	conserved Plasmodium protein, unknown function	-3.2	-3.2
PF3D7_1005900	253,544-255,931(+)	N/A	conserved protein, unknown function	-3.2	-3.2
PF3D7_1013600	532,203-540,273(+)	N/A	conserved Plasmodium protein, unknown function	-3.2	-3.2
PF3D7_1022100	925,036-926,519(-)	N/A	methyltransferase, putative	-3.2	-3.2
PF3D7_1035000	1,386,295-1,390,034(-)	N/A	U2 snRNA/tRNA pseudouridine synthase, putative	-3.2*	-3.2
PF3D7_1105700	246,768-249,431(+)	RTCB	tRNA-splicing ligase RtcB, putative	-3.2	-3.2
PF3D7_1128900	1,117,049-1,120,693(+)	N/A	conserved protein, unknown function	-3.2	-3.2
PF3D7_1140600	1,615,976-1,622,355(-)	N/A	conserved Plasmodium protein, unknown function	-3.2	-3.2
PF3D7_1149300	1,982,068-1,984,327(+)	FIKK11	serine/threonine protein kinase, FIKK family	-3.2*	-3.2
PF3D7_1235400	1,476,470-1,480,044(-)	N/A	tetQ family GTPase, putative	-3.2	-3.2
PF3D7_1244000	1,841,647-1,846,073(-)	N/A	glucose inhibited division protein a homologue, putative	-3.2	-3.2
PF3D7_1304400	232,308-234,498(-)	N/A	PUB domain-containing protein, putative	-3.2	-3.2
PF3D7_1306400	296,681-299,735(-)	RPT4	26S protease regulatory subunit 10B, putative	-3.2	-3.2
PF3D7_1309400	431,848-436,382(+)	N/A	HORMA domain protein, putative	-3.2	-3.2
PF3D7_1321500	889,872-895,607(-)	PDEbeta	3',5'-cyclic nucleotide phosphodiesterase beta	-3.2	-3.2
PF3D7_1325500	1,063,689-1,066,411(+)	N/A	conserved Plasmodium protein, unknown function	-3.2	-3.2
PF3D7_1365700	2,624,097-2,627,647(-)	N/A	SNARE associated Golgi protein, putative	-3.2	-3.2
PF3D7_1405100	175,043-179,843(-)	N/A	GTPase-activating protein, putative	-3.2	-3.2
PF3D7_1408600	322,243-324,322(+)	N/A	40S ribosomal protein S8e, putative	-3.2	-3.2
PF3D7_1410300	403,607-418,311(-)	N/A	WD repeat-containing protein, putative	-3.2	-3.2
PF3D7_1412500	506,478-509,453(+)	ACT2	actin II	-3.2	-3.2
PF3D7_1413900	550,913-553,649(+)	N/A	DnaJ protein, putative	-3.2	-3.2
PF3D7_1423500	947,041-952,924(-)	N/A	conserved Plasmodium protein, unknown function	-3.2*	-3.2
PF3D7_1433800	1,350,120-1,359,111(-)	N/A	conserved Plasmodium protein, unknown function	-3.2	-3.2
PF3D7_1436400	1,483,903-1,488,496(+)	N/A	conserved Plasmodium protein, unknown function	-3.2*	-3.2
PF3D7_0106500	274,094-278,747(+)	N/A	conserved Plasmodium protein, unknown function	-3.1	-3.1
PF3D7_0112200	463,764-471,891(+)	MRP1	multidrug resistance-associated protein 1	-3.1	-3.1
PF3D7_0203100	148,914-157,296(-)	N/A	protein kinase, putative	-3.1	-3.1
PF3D7_0203200	157,937-159,891(-)	N/A	conserved Plasmodium protein, unknown function	-3.1	-3.1
PF3D7_0405700	305,485-313,556(-)	N/A	lysine decarboxylase, putative	-3.1	-3.1
PF3D7_0409000	427,283-435,517(-)	N/A	conserved Plasmodium protein, unknown function	-3.1*	-3.1
PF3D7_0415700	690,721-692,635(-)	N/A	conserved Plasmodium protein, unknown function	-3.1	-3.1
PF3D7_0508800	362,856-365,744(-)	SSB	single-stranded DNA-binding protein	-3.1	-3.1
PF3D7_0510400	443,533-445,913(+)	N/A	PDCD2 domain-containing protein, putative	-3.1*	-3.1
PF3D7_0511300	474,407-478,999(-)	N/A	MORN repeat protein, putative	-3.1*	-3.1
PF3D7_0517100	717,799-719,939(-)	N/A	conserved protein, unknown function	-3.1	-3.1
PF3D7_0613800	565,925-579,231(+)	ApiAP2	AP2 domain transcription factor, putative	-3.1	-3.1
PF3D7_0616000	669,060-671,828(+)	PDXK	pyridoxal kinase	-3.1	-3.1
PF3D7_0618300	767,672-769,944(+)	N/A	60S ribosomal protein L27a, putative	-3.1	-3.1
PF3D7_0715000	673,042-674,476(+)	PNPase	4-nitrophenylphosphatase	-3.1	-3.1
PF3D7_0721000	903,558-914,883(+)	N/A	conserved Plasmodium membrane protein, unknown function	-3.1	-3.1
PF3D7_0800500	56,352-57,703(-)	RIF	rifin	-3.1	-3.1
PF3D7_0820800	936,266-939,277(-)	N/A	conserved Plasmodium protein, unknown function	-3.1*	-3.1
PF3D7_0826000	1,108,918-1,112,872(+)	N/A	conserved Plasmodium protein, unknown function	-3.1	-3.1
PF3D7_0827100	1,172,102-1,177,112(+)	IF2c	translation initiation factor IF-2, putative	-3.1	-3.1
PF3D7_0914100	600,676-604,593(-)	N/A	conserved Plasmodium protein, unknown function	-3.1	-3.1
PF3D7_0918300	750,973-752,942(-)	EIF3F	eukaryotic translation initiation factor 3 subunit F, putative	-3.1	-3.1
PF3D7_0924000	971,634-977,256(+)	N/A	patatin-like phospholipase, putative	-3.1	-3.1
PF3D7_0936700	1,454,422-1,455,720(+)	N/A	lysophospholipase, putative	-3.1*	-3.1
PF3D7_1007300	292,725-296,323(+)	N/A	RING zinc finger protein, putative	-3.1	-3.1
PF3D7_1009800	393,189-398,429(-)	N/A	conserved Plasmodium membrane protein, unknown function	-3.1	-3.1
PF3D7_1011100	432,120-436,309(-)	N/A	conserved Plasmodium protein, unknown function	-3.1*	-3.1
PF3D7_1013400	518,542-522,542(-)	N/A	conserved Plasmodium protein, unknown function	-3.1*	-3.1
PF3D7_1014100	554,233-560,227(+)	MSA180	merozoite surface protein MSA180	-3.1*	-3.1
PF3D7_1020400	822,220-824,901(-)	RCM1	rRNA (cytosine-C(5))-methyltransferase, putative	-3.1	-3.1
PF3D7_1024800	1,032,432-1,040,157(+)	EXP3	exported protein 3	-3.1	-3.1
PF3D7_1103400	145,836-151,037(+)	SufD	iron-sulfur cluster assembly protein SufD	-3.1	-3.1
PF3D7_1112600	478,651-481,414(-)	N/A	ATPase, putative	-3.1	-3.1
PF3D7_1122500	852,985-859,371(+)	KIC10	protein KIC10	-3.1*	-3.1
PF3D7_1132700	1,268,410-1,270,016(+)	mRPL2	50S ribosomal protein L2, putative	-3.1	-3.1
PF3D7_1136000	1,403,727-1,414,748(+)	N/A	conserved Plasmodium protein, unknown function	-3.1*	-3.1
PF3D7_1148700	1,933,278-1,937,217(-)	GEXP12	Plasmodium exported protein (PHISTc), unknown function	-3.1	-3.1
PF3D7_1201300	92,242-92,562(+)	LSAP1	liver stage associated protein 1	-3.1	-3.1
PF3D7_1228700	1,164,781-1,169,629(+)	N/A	conserved Plasmodium protein, unknown function	-3.1	-3.1
PF3D7_1230000	1,233,352-1,241,605(+)	N/A	TBC domain-containing protein, putative	-3.1	-3.1
PF3D7_1236700	1,529,471-1,531,643(-)	N/A	S-adenosyl-methyltransferase, putative	-3.1	-3.1
PF3D7_1240100	1,684,977-1,686,307(-)	ETRAMP12	early transcribed membrane protein 12	-3.1	-3.1
PF3D7_1250200	2,057,452-2,063,496(+)	N/A	CSC1-like protein, putative	-3.1	-3.1
PF3D7_1319200	792,381-795,633(-)	N/A	tetratricopeptide repeat protein, putative	-3.1	-3.1
PF3D7_1323600	978,955-980,517(+)	N/A	conserved protein, unknown function	-3.1	-3.1
PF3D7_1330600	1,287,674-1,289,679(-)	N/A	elongation factor Tu, putative	-3.1	-3.1
PF3D7_1333800	1,380,836-1,383,978(+)	N/A	Voldacs domain-containing protein, putative	-3.1	-3.1
PF3D7_1338000	1,535,607-1,540,516(+)	N/A	LMBR1 domain-containing protein, putative	-3.1	-3.1
PF3D7_1354100	2,157,908-2,159,670(-)	N/A	conserved Plasmodium protein, unknown function	-3.1	-3.1
PF3D7_1427000	1,050,744-1,055,499(+)	N/A	conserved Plasmodium protein, unknown function	-3.1	-3.1
PF3D7_1430600	1,207,393-1,210,028(+)	N/A	endonuclease/exonuclease/phosphatase family protein, putative	-3.1	-3.1
[truncated: 1,606 more rows]

## Sheet: b
Supplementary Table 2b. List of 3763 differentially expressed genes between four asexual stages and gametocyte stage V in P. falciparum
Gene ID	Genomic Co-ordinates	Gene Name or Symbol	Product Description	Fold Change*	Fold Change
PF3D7_0831800	1,373,212-1,376,988(-)	HRP2	histidine-rich protein II	-6172.4	-6172.4
PF3D7_1372200	2,840,236-2,842,840(-)	HRPIII	histidine-rich protein III	-416.9	-416.9
PF3D7_0412400	545,623-554,633(-)	VAR	erythrocyte membrane protein 1, PfEMP1	-328.3*	-328.3
PF3D7_0532100	1,300,188-1,302,740(+)	ETRAMP5	early transcribed membrane protein 5	-269.1	-269.1
PF3D7_0102200	97,590-103,615(+)	RESA	ring-infected erythrocyte surface antigen	-231.1	-231.1
PF3D7_0935900	1,419,960-1,424,840(-)	REX1	ring-exported protein 1	-213.9	-213.9
PF3D7_0401800	103,078-106,145(-)	PfD80	Plasmodium exported protein (PHISTb), unknown function	-213.2	-213.2
PF3D7_1001500	80,302-82,576(-)	ETRAMP10	early transcribed membrane protein 10.1	-169.9	-169.9
PF3D7_0831700	1,364,640-1,369,862(-)	HSP70x	heat shock protein 70	-164.2	-164.2
PF3D7_1002100	106,648-109,855(-)	PTP5	EMP1-trafficking protein	-161.8*	-161.8
PF3D7_0501400	73,163-80,813(+)	FIRA	interspersed repeat antigen	-156.1	-156.1
PF3D7_0501300	67,224-70,944(+)	SBP1	skeleton-binding protein 1	-148.1	-148.1
PF3D7_1401100	39,940-43,736(-)	N/A	DnaJ protein, putative	-147.2*	-147.2
PF3D7_0532300	1,307,099-1,310,572(+)	N/A	Plasmodium exported protein (PHISTb), unknown function	-146.4	-146.4
PF3D7_0207600	303,409-307,376(-)	SERA5	serine repeat antigen 5	-130.6	-130.6
PF3D7_0113000	487,239-490,901(-)	GARP	glutamic acid-rich protein GARP	-128.2	-128.2
PF3D7_1102800	129,265-132,824(-)	ETRAMP11.2	early transcribed membrane protein 11.2	-127.2	-127.2
PF3D7_0207700	308,628-312,348(-)	SERA4	serine repeat antigen 4	-124	-124
PF3D7_0202500	127,203-129,089(+)	ETRAMP2	early transcribed membrane protein 2	-117.4	-117.4
PF3D7_0412700	561,183-570,348(-)	VAR	erythrocyte membrane protein 1, PfEMP1	-115.5*	-115.5
PF3D7_1200700	60,857-65,703(-)	ACS7	acyl-CoA synthetase	-114.3*	-114.3
PF3D7_1240900	1,734,992-1,744,191(+)	VAR	erythrocyte membrane protein 1, PfEMP1	-104.1	-104.1
PF3D7_0936800	1,457,833-1,460,579(+)	N/A	Plasmodium exported protein (PHISTc), unknown function	-100.2	-100.2
PF3D7_0936000	1,426,152-1,428,942(-)	REX2	ring-exported protein 2	-91.8	-91.8
PF3D7_0220000	794,978-801,981(+)	LSA3	liver stage antigen 3	-89.2	-89.2
PF3D7_0730800	1,320,155-1,323,192(+)	N/A	Plasmodium exported protein, unknown function	-87.9	-87.9
PF3D7_1353200	2,129,062-2,131,680(+)	MAHRP2	membrane associated histidine-rich protein 2	-83.1	-83.1
PF3D7_0501200	63,225-66,292(+)	PIESP2	parasite-infected erythrocyte surface protein	-80.9	-80.9
PF3D7_0207500	298,380-302,820(-)	SERA6	serine repeat antigen 6	-75.2	-75.2
PF3D7_1401400	52,256-54,457(-)	ETRAMP14	early transcribed membrane protein 14.1	-75.2	-75.2
PF3D7_1301700	98,252-101,166(+)	CBP2	CX3CL1-binding protein 2	-72.1	-72.1
PF3D7_0202000	102,137-106,662(-)	KAHRP	knob-associated histidine-rich protein	-71.9	-71.9
PF3D7_1201000	76,048-79,299(-)	N/A	Plasmodium exported protein (PHISTb), unknown function	-66.7	-66.7
PF3D7_0223500	916,352-923,648(-)	VAR	erythrocyte membrane protein 1, PfEMP1	-63.9	-63.9
PF3D7_0532400	1,311,992-1,315,355(+)	LyMP	lysine-rich membrane-associated PHISTb protein	-58.8	-58.8
PF3D7_1039000	1,567,784-1,572,695(+)	FIKK10.2	serine/threonine protein kinase, FIKK family	-57.2	-57.2
PF3D7_0711700	511,950-519,425(-)	VAR	erythrocyte membrane protein 1, PfEMP1	-57*	-57
PF3D7_1410400	419,442-423,481(+)	RAP1	rhoptry-associated protein 1	-56.8	-56.8
PF3D7_0113800	526,530-536,562(+)	N/A	DBL containing protein, unknown function	-53.7*	-53.7
PF3D7_0626800	1,078,020-1,082,073(+)	PyrK	pyruvate kinase	-53.3	-53.3
PF3D7_1462800	2,558,055-2,560,979(+)	GAPDH	glyceraldehyde-3-phosphate dehydrogenase	-52.2	-52.2
PF3D7_0830500	1,295,569-1,299,431(-)	TryThrA	sporozoite and liver stage tryptophan-rich protein, putative	-51.6	-51.6
PF3D7_1370300	2,786,609-2,789,345(+)	MAHRP1	membrane associated histidine-rich protein 1	-51.3	-51.3
PF3D7_1302000	112,224-115,251(-)	PTP6	EMP1-trafficking protein	-50.9	-50.9
PF3D7_0731600	1,366,407-1,370,816(+)	ACS5	acyl-CoA synthetase	-50.8*	-50.8
PF3D7_0905400	270,371-275,833(-)	RhopH3	high molecular weight rhoptry protein 3	-50.4	-50.4
PF3D7_0402600	159,279-160,314(-)	N/A	stevor	-48.2*	-48.2
PF3D7_1001600	85,910-91,177(-)	XL2	exported lipase 2	-47.2*	-47.2
PF3D7_1116000	602,440-607,471(-)	RON4	rhoptry neck protein 4	-45.9	-45.9
PF3D7_0730900	1,324,452-1,333,940(+)	PTP4	EMP1-trafficking protein	-44.9	-44.9
PF3D7_0207400	293,896-297,980(-)	SERA7	serine repeat antigen 7	-43.4*	-43.4
PF3D7_1149000	1,948,696-1,969,412(+)	Pf332	antigen 332, DBL-like protein	-43.4	-43.4
PF3D7_1102700	127,762-130,186(+)	ETRAMP11.1	early transcribed membrane protein 11.1	-42.1	-42.1
PF3D7_0936300	1,435,767-1,439,273(-)	REX3	ring-exported protein 3	-40.8	-40.8
PF3D7_1001900	99,001-100,443(-)	PfJ23	Plasmodium exported protein (hyp16), unknown function	-40.4*	-40.4
PF3D7_1301400	82,128-84,689(+)	HYP12	Plasmodium exported protein (hyp12), unknown function	-40.2	-40.2
PF3D7_0424700	1,115,896-1,123,289(+)	FIKK4.2	serine/threonine protein kinase, FIKK family	-38.4	-38.4
PF3D7_1148900	1,944,702-1,946,935(+)	N/A	Plasmodium exported protein, unknown function	-38.3	-38.3
PF3D7_0424900	1,127,257-1,129,353(+)	N/A	Plasmodium exported protein (PHISTa), unknown function	-38.2	-38.2
PF3D7_1149600	2,000,342-2,003,996(+)	N/A	DnaJ protein, putative	-37.7	-37.7
PF3D7_0930300	1,201,305-1,207,576(+)	MSP1	merozoite surface protein 1	-36.6	-36.6
PF3D7_1015900	636,671-639,498(+)	ENO	enolase	-36.5	-36.5
PF3D7_1001400	74,612-78,819(-)	XL1	exported lipase 1	-36.4*	-36.4
PF3D7_1228600	1,160,654-1,163,264(-)	MSP9	merozoite surface protein 9	-35.3	-35.3
PF3D7_0831400	1,343,563-1,345,903(-)	N/A	Plasmodium exported protein, unknown function	-35.2	-35.2
PF3D7_1035800	1,419,703-1,423,290(+)	M712	probable protein, unknown function	-35*	-35
PF3D7_1149200	1,975,705-1,980,325(+)	RESA3	ring-infected erythrocyte surface antigen	-34.3	-34.3
PF3D7_1353100	2,124,264-2,126,527(-)	N/A	Plasmodium exported protein, unknown function	-33.3	-33.3
PF3D7_0402100	123,068-125,848(-)	N/A	Plasmodium exported protein (PHISTb), unknown function	-31.8*	-31.8
PF3D7_0632800	1,374,797-1,382,627(-)	VAR	erythrocyte membrane protein 1, PfEMP1	-31.4*	-31.4
PF3D7_0220200	809,073-812,695(-)	N/A	Plasmodium exported protein, unknown function	-31.1	-31.1
PF3D7_0731500	1,357,251-1,363,653(+)	EBA175	erythrocyte binding antigen-175	-30.1	-30.1
PF3D7_0516900	712,371-714,307(-)	RPL2	60S ribosomal protein L2	-29.9	-29.9
PF3D7_1401200	46,160-48,541(+)	N/A	Plasmodium exported protein, unknown function	-29.7	-29.7
PF3D7_1016300	648,012-654,565(-)	GBP130	GBP130 protein	-29.3	-29.3
PF3D7_0207800	312,990-316,944(-)	SERA3	serine repeat antigen 3	-29*	-29
PF3D7_1471100	2,903,947-2,907,414(-)	EXP2	exported protein 2	-28.5	-28.5
PF3D7_1121600	814,343-818,094(-)	EXP1	exported protein 1	-28.4	-28.4
PF3D7_0801000	83,838-89,909(-)	N/A	Plasmodium exported protein (PHISTc)	-27	-27
PF3D7_1230700	1,258,922-1,262,608(+)	SEC13	protein transport protein SEC13	-26.7	-26.7
PF3D7_0202200	111,818-115,064(-)	PTP1	EMP1-trafficking protein	-26.1*	-26.1
PF3D7_1451100	2,089,730-2,094,221(+)	eEF2	elongation factor 2	-25.6	-25.6
PF3D7_0207900	317,422-321,552(-)	SERA2	serine repeat antigen 2	-25.5*	-25.5
PF3D7_0915400	649,973-656,340(-)	PFK9	ATP-dependent 6-phosphofructokinase	-25.3	-25.3
PF3D7_0917900	736,669-741,656(+)	BIP	heat shock protein 70	-24.9	-24.9
PF3D7_1444800	1,843,368-1,846,989(-)	FBPA	fructose-bisphosphate aldolase	-24.9	-24.9
PF3D7_1221900	871,737-876,247(-)	N/A	conserved Plasmodium membrane protein, unknown function	-24.4	-24.4
PF3D7_0302500	134,486-141,185(+)	CLAG3.1	cytoadherence linked asexual protein 3.1	-24.1	-24.1
PF3D7_0624000	980,208-983,258(+)	HK	hexokinase	-24	-24
PF3D7_1253000	2,166,755-2,170,559(+)	GECO	gametocyte erythrocyte cytosolic protein	-24	-24
PF3D7_0424000	1,080,176-1,082,321(+)	N/A	Plasmodium exported protein (PHISTc), unknown function	-22.6*	-22.6
PF3D7_0520900	856,500-859,367(+)	SAHH	adenosylhomocysteinase	-22.6	-22.6
PF3D7_1033400	1,339,140-1,341,120(+)	HAD1	haloacid dehalogenase-like hydrolase	-22.1	-22.1
PF3D7_0501100	57,729-62,476(-)	HSP40	co-chaperone J domain protein JDP	-21.5	-21.5
PF3D7_0501100	57,729-62,476(-)	HSP40	heat shock protein 40, type II	-21.5	-21.5
PF3D7_0302200	119,098-124,924(+)	CLAG3.2	cytoadherence linked asexual protein 3.2	-21.4*	-21.4
PF3D7_0507100	294,476-297,505(-)	RPL4	60S ribosomal protein L4	-21.1	-21.1
PF3D7_1255200	2,241,271-2,248,962(-)	VAR	erythrocyte membrane protein 1, PfEMP1	-21.1*	-21.1
PF3D7_0204500	198,353-199,613(-)	AspAT	aspartate transaminase	-20.9*	-20.9
PF3D7_1252100	2,113,980-2,123,174(-)	RON3	rhoptry neck protein 3	-20.8	-20.8
PF3D7_1407900	287,116-291,277(+)	PMI	plasmepsin I	-20.5	-20.5
PF3D7_1035900	1,423,666-1,425,959(+)	MAAP	merozoites-associated armadillo repeats protein	-20.4	-20.4
PF3D7_1404800	163,283-168,162(-)	N/A	conserved Plasmodium protein, unknown function	-20.4	-20.4
PF3D7_0402000	113,655-116,953(-)	N/A	Plasmodium exported protein (PHISTa), unknown function	-20.1	-20.1
PF3D7_1116700	630,359-634,006(-)	DPAP1	dipeptidyl aminopeptidase 1	-19.8	-19.8
PF3D7_0424800	1,123,975-1,125,348(+)	N/A	Plasmodium exported protein (PHISTb), unknown function	-19.6	-19.6
PF3D7_1252300	2,127,090-2,130,230(-)	N/A	conserved Plasmodium protein, unknown function	-19.6	-19.6
PF3D7_0309500	401,933-405,904(+)	AS	asparagine synthetase [glutamine-hydrolyzing], putative	-19.5	-19.5
PF3D7_0623800	962,886-974,547(-)	TKL4	tyrosine kinase-like protein, putative	-19.4	-19.4
PF3D7_1001200	69,800-71,269(-)	ACBP2	acyl-CoA binding protein, isoform 2, ACBP2	-19.1*	-19.1
PF3D7_1116800	635,806-641,374(-)	HSP101	heat shock protein 101	-19.1	-19.1
PF3D7_0702500	104,012-106,731(-)	N/A	Plasmodium exported protein, unknown function	-18.8	-18.8
PF3D7_1372600	2,856,586-2,858,026(+)	RIF	rifin	-18.6*	-18.6
PF3D7_0214100	568,246-573,893(-)	SEC31	protein transport protein SEC31	-18.4	-18.4
PF3D7_0832200	1,391,454-1,394,200(+)	N/A	Plasmodium exported protein (PHISTa-like), unknown function	-18.1*	-18.1
PF3D7_0832200	1,391,454-1,394,200(+)	N/A	Plasmodium exported protein (PHISTa-like), unknown function	-18.1*	-18.1
PF3D7_1334800	1,412,213-1,413,947(-)	MSRP2	MSP7-like protein	-18.1*	-18.1
PF3D7_1200600	45,887-58,295(-)	VAR2CSA	erythrocyte membrane protein 1, PfEMP1	-17.9	-17.9
PF3D7_1302050	118,901-119,247(+)	N/A	hypothetical protein	-17.9*	-17.9
PF3D7_0935600	1,403,986-1,407,459(+)	GIG	gametocytogenesis-implicated protein	-17.8	-17.8
PF3D7_1324900	1,040,006-1,042,682(+)	LDH	L-lactate dehydrogenase	-17.8	-17.8
PF3D7_1035700	1,412,641-1,416,363(+)	DBLMSP	duffy binding-like merozoite surface protein	-17.7	-17.7
PF3D7_0107500	303,437-311,928(-)	NCR1	Niemann-Pick type C1-related protein	-17.3	-17.3
PF3D7_0722400	954,400-956,685(+)	OLA1	Obg-like ATPase 1, putative	-17.3	-17.3
PF3D7_1373500	2,884,786-2,892,340(-)	VAR	erythrocyte membrane protein 1, PfEMP1	-17.3*	-17.3
PF3D7_0204400	197,153-198,043(-)	N/A	dynein light chain, putative	-17	-17
PF3D7_0935800	1,412,562-1,419,940(+)	CLAG9	cytoadherence linked asexual protein 9	-16.8	-16.8
PF3D7_0301800	103,118-105,748(+)	N/A	Plasmodium exported protein, unknown function	-16.7*	-16.7
PF3D7_0702400	100,338-103,399(+)	SEMP1	small exported membrane protein 1	-16.7	-16.7
PF3D7_0808900	453,803-454,919(+)	RIF	rifin	-16.7	-16.7
PF3D7_0200100	25,232-31,168(+)	VAR	erythrocyte membrane protein 1, PfEMP1	-16.6*	-16.6
PF3D7_1301600	88,139-93,987(-)	EBA140	erythrocyte binding antigen-140	-16.6*	-16.6
PF3D7_0818900	858,550-862,980(+)	HSP70	heat shock protein 70	-16.3	-16.3
PF3D7_1436300	1,476,538-1,483,887(+)	PTEX150	translocon component PTEX150	-16.3	-16.3
PF3D7_0414900	665,765-668,508(+)	ARO	armadillo-domain containing rhoptry protein	-16.2	-16.2
PF3D7_1311800	500,128-505,330(+)	M1AAP	M1-family alanyl aminopeptidase	-15.8	-15.8
PF3D7_1372300	2,843,157-2,847,557(+)	N/A	Plasmodium exported protein (PHISTa-like)	-15.8*	-15.8
PF3D7_1420700	857,678-863,689(+)	P113	surface protein P113	-15.8	-15.8
PF3D7_0220800	838,594-844,668(+)	CLAG2	cytoadherence linked asexual protein 2	-15.7*	-15.7
PF3D7_0424600	1,112,736-1,117,250(-)	N/A	Plasmodium exported protein (PHISTb)	-15.6*	-15.6
PF3D7_0712900	590,326-597,733(-)	VAR	erythrocyte membrane protein 1, PfEMP1	-15.5*	-15.5
PF3D7_1237900	1,577,146-1,581,262(+)	N/A	conserved Plasmodium protein, unknown function	-15.5	-15.5
PF3D7_1449200	2,013,486-2,015,102(+)	N/A	conserved Plasmodium protein, unknown function	-15.3	-15.3
PF3D7_0501000	55,122-57,159(+)	N/A	Plasmodium exported protein, unknown function	-15	-15
PF3D7_1357800	2,291,061-2,295,045(+)	CCT4	T-complex protein 1 subunit delta	-14.8	-14.8
PF3D7_1036000	1,426,843-1,429,332(+)	MSP11	merozoite surface protein 11	-14.7	-14.7
PF3D7_1352900	2,113,577-2,116,771(-)	N/A	Plasmodium exported protein, unknown function	-14.7	-14.7
PF3D7_1212700	557,007-564,177(-)	EIF3A	eukaryotic translation initiation factor 3 subunit A, putative	-14.3	-14.3
PF3D7_1120100	760,859-763,812(+)	PGM1	phosphoglycerate mutase, putative	-14.1	-14.1
PF3D7_1201100	80,874-84,922(-)	N/A	RESA-like protein with PHIST and DnaJ domains	-14	-14
PF3D7_0610800	453,671-456,422(+)	TK	transketolase	-13.9	-13.9
PF3D7_1149400	1,985,056-1,987,411(-)	N/A	Plasmodium exported protein, unknown function	-13.9	-13.9
PF3D7_1373400	2,881,591-2,882,956(+)	RIF	rifin	-13.8	-13.8
PF3D7_1000600	50,964-53,006(-)	RIF	rifin	-13.7*	-13.7
PF3D7_1357000	2,265,717-2,269,459(-)	N/A	elongation factor 1-alpha	-13.7	-13.7
PF3D7_0100100	29,510-37,126(+)	VAR	erythrocyte membrane protein 1, PfEMP1	-13.6*	-13.6
PF3D7_1022400	939,330-942,546(-)	SRSF4	serine/arginine-rich splicing factor 4	-13.6	-13.6
PF3D7_1229100	1,192,185-1,202,986(-)	MRP2	multidrug resistance-associated protein 2	-13.6	-13.6
PF3D7_1367100	2,680,786-2,683,055(+)	SNP1	U1 small nuclear ribonucleoprotein 70 kDa homolog, putative	-13.6	-13.6
PF3D7_0220700	833,056-834,963(+)	N/A	Plasmodium exported protein (hyp9), unknown function	-13.5	-13.5
PF3D7_0833500	1,435,794-1,443,449(-)	VAR	erythrocyte membrane protein 1, PfEMP1	-13.5*	-13.5
PF3D7_1424100	973,577-977,414(-)	RPL5	60S ribosomal protein L5, putative	-13.4	-13.4
PF3D7_0215700	645,368-650,460(+)	RPB2	DNA-directed RNA polymerase II subunit RPB2, putative	-13.1	-13.1
PF3D7_0733000	1,417,588-1,426,234(-)	VAR	erythrocyte membrane protein 1, PfEMP1	-13*	-13
PF3D7_1456800	2,329,251-2,332,697(-)	VP1	V-type H(+)-translocating pyrophosphatase, putative	-13	-13
PF3D7_0527500	1,142,668-1,145,603(+)	HIP	Hsc70-interacting protein	-12.9	-12.9
PF3D7_1224300	985,545-993,212(+)	PABP1	polyadenylate-binding protein 1, putative	-12.9	-12.9
PF3D7_0701900	79,450-83,835(-)	N/A	Plasmodium exported protein, unknown function	-12.7	-12.7
PF3D7_1001800	95,930-97,877(-)	N/A	Plasmodium exported protein (PHISTc), unknown function	-12.4	-12.4
PF3D7_1334700	1,410,493-1,412,171(-)	MSRP7	MSP7-like protein	-12.4	-12.4
PF3D7_1001700	92,437-94,615(-)	N/A	Plasmodium exported protein (PHISTc), unknown function	-12.2	-12.2
PF3D7_1033200	1,333,997-1,336,551(+)	ETRAMP10.2	early transcribed membrane protein 10.2	-12.2	-12.2
PF3D7_0402300	137,006-147,177(+)	RH1	reticulocyte binding protein homologue 1	-12	-12
PF3D7_0500800	42,114-48,258(-)	MESA	mature parasite-infected erythrocyte surface antigen	-12	-12
PF3D7_1466300	2,709,036-2,713,626(+)	RPN2	26S proteasome regulatory subunit RPN2, putative	-11.9	-11.9
PF3D7_0900100	20,080-27,885(+)	VAR	erythrocyte membrane protein 1, PfEMP1	-11.8*	-11.8
PF3D7_1326300	1,092,355-1,094,980(-)	N/A	RNA-binding protein, putative	-11.8	-11.8
PF3D7_1461900	2,514,219-2,518,607(+)	N/A	valine--tRNA ligase, putative	-11.5	-11.5
PF3D7_1476200	3,133,352-3,136,491(+)	N/A	Plasmodium exported protein (PHISTb), unknown function	-11.5	-11.5
PF3D7_0902500	108,747-112,128(-)	FIKK9.6	serine/threonine protein kinase, FIKK family	-11.4	-11.4
PF3D7_0831500	1,352,286-1,356,302(+)	N/A	Plasmodium exported protein (PHIST), unknown function	-11.3	-11.3
PF3D7_1408100	296,683-299,101(+)	PMIII	plasmepsin III	-11.3	-11.3
PF3D7_1213800	589,729-593,777(-)	PRS	proline--tRNA ligase	-11.2	-11.2
PF3D7_1027800	1,153,081-1,155,488(-)	RPL3	60S ribosomal protein L3	-11.1	-11.1
PF3D7_0318200	747,275-756,485(+)	RPB1	DNA-directed RNA polymerase II subunit RPB1	-11	-11
PF3D7_1007700	300,187-306,443(-)	AP2-I	AP2 domain transcription factor AP2-I	-11	-11
PF3D7_1012600	481,939-484,906(-)	GMPS	GMP synthase [glutamine-hydrolyzing]	-11	-11
PF3D7_0730300	1,297,144-1,302,090(+)	ApiAP2	AP2 domain transcription factor AP2-L, putative	-10.9	-10.9
PF3D7_1468700	2,824,250-2,826,936(+)	eIF4A	eukaryotic initiation factor 4A	-10.9	-10.9
PF3D7_0400300	42,032-43,374(-)	RIF	rifin	-10.8	-10.8
PF3D7_0731200	1,342,335-1,344,508(-)	N/A	Plasmodium exported protein, unknown function	-10.8*	-10.8
PF3D7_0902800	120,969-125,252(-)	SERA9	serine repeat antigen 9	-10.6	-10.6
PF3D7_0301200	78,154-81,283(-)	FIKK3	serine/threonine protein kinase, FIKK family	-10.5*	-10.5
PF3D7_0306800	305,320-308,017(-)	CCT2	T-complex protein 1 subunit beta	-10.5	-10.5
PF3D7_0814200	684,997-689,981(+)	ALBA1	DNA/RNA-binding protein Alba 1	-10.5	-10.5
PF3D7_0902000	89,201-92,043(-)	FIKK9.1	serine/threonine protein kinase, FIKK family	-10.5	-10.5
PF3D7_1115300	580,697-583,509(-)	FP2B	cysteine proteinase falcipain 2b	-10.5	-10.5
PF3D7_1335100	1,418,213-1,421,552(-)	MSP7	merozoite surface protein 7	-10.5	-10.5
PF3D7_1000100	28,490-36,164(+)	VAR	erythrocyte membrane protein 1, PfEMP1	-10.4	-10.4
PF3D7_1036500	1,440,686-1,443,875(+)	N/A	conserved Plasmodium protein, unknown function	-10.4	-10.4
PF3D7_0221700	868,884-871,778(-)	N/A	Plasmodium exported protein, unknown function	-10.3*	-10.3
PF3D7_0725300	1,071,985-1,075,144(-)	N/A	WD repeat-containing protein, putative	-10.3	-10.3
PF3D7_0617400	722,377-731,499(-)	VAR	erythrocyte membrane protein 1, PfEMP1	-10.2	-10.2
PF3D7_0731100	1,336,751-1,342,768(+)	PTP2	EMP1-trafficking protein	-10.1	-10.1
PF3D7_0702000	83,838-86,436(+)	N/A	Plasmodium exported protein (hyp12), unknown function	-10	-10
PF3D7_1410600	425,584-429,101(+)	eIF2gamma	eukaryotic translation initiation factor 2 subunit gamma, putative	-10	-10
PF3D7_0322900	965,293-967,150(-)	RPS3A	40S ribosomal protein S3A, putative	-9.9	-9.9
PF3D7_1420000	828,485-830,942(-)	SF3B4	splicing factor 3B subunit 4, putative	-9.9	-9.9
PF3D7_0400100	28,706-37,677(+)	VAR	erythrocyte membrane protein 1, PfEMP1	-9.8*	-9.8
PF3D7_0424500	1,108,275-1,112,724(+)	FIKK4.1	serine/threonine protein kinase, FIKK family	-9.7	-9.7
PF3D7_0425100	1,134,415-1,135,394(-)	N/A	Plasmodium exported protein (hyp6), unknown function	-9.7*	-9.7
PF3D7_0920800	851,981-854,752(-)	IMPDH	inosine-5'-monophosphate dehydrogenase	-9.7	-9.7
PF3D7_0923800	961,633-963,872(-)	TRXR	thioredoxin reductase	-9.7	-9.7
PF3D7_0923800	961,633-963,872(-)	TRXR	thioredoxin reductase	-9.7	-9.7
PF3D7_1016400	656,455-659,983(-)	FIKK10.1	serine/threonine protein kinase, FIKK family	-9.7	-9.7
PF3D7_1105600	240,616-245,317(-)	PTEX88	translocon component PTEX88	-9.7	-9.7
PF3D7_1371800	2,823,251-2,825,967(-)	N/A	Plasmodium exported protein, unknown function	-9.7	-9.7
PF3D7_0115700	607,390-614,893(-)	VAR	erythrocyte membrane protein 1, PfEMP1	-9.6*	-9.6
PF3D7_0726100	1,093,546-1,097,313(-)	N/A	Plasmodium exported protein, unknown function	-9.6	-9.6
PF3D7_1118500	702,276-705,399(+)	NOP56	nucleolar protein 56, putative	-9.6	-9.6
PF3D7_1211900	527,829-533,965(-)	ATP4	non-SERCA-type Ca2+ -transporting P-ATPase	-9.6	-9.6
PF3D7_1218500	725,394-730,447(-)	DRPC	dynamin-like protein, putative	-9.6	-9.6
PF3D7_0202400	118,835-125,090(+)	PTEF	translation-enhancing factor	-9.4	-9.4
PF3D7_0220600	830,123-833,035(+)	N/A	Plasmodium exported protein (hyp9), unknown function	-9.3	-9.3
PF3D7_0731300	1,348,427-1,351,829(+)	PfG174	Plasmodium exported protein (PHISTb), unknown function	-9.3*	-9.3
PF3D7_0731700	1,371,309-1,372,884(+)	N/A	Plasmodium exported protein (hyp9), unknown function	-9.3*	-9.3
PF3D7_0113300	504,339-507,459(-)	N/A	Plasmodium exported protein (hyp1), unknown function	-9.2	-9.2
PF3D7_1343000	1,695,462-1,699,267(+)	PMT	phosphoethanolamine N-methyltransferase	-9.2	-9.2
PF3D7_1002200	110,388-116,655(+)	PArt	tryptophan-rich antigen 3	-9.1	-9.1
PF3D7_1357100	2,266,590-2,270,877(+)	N/A	elongation factor 1-alpha	-9.1	-9.1
PF3D7_0712400	552,158-559,078(-)	VAR	erythrocyte membrane protein 1, PfEMP1	-9*	-9
PF3D7_0212300	491,640-495,105(+)	ERF1	eukaryotic peptide chain release factor subunit 1, putative	-8.9	-8.9
PF3D7_0832000	1,383,349-1,384,377(-)	N/A	stevor	-8.9	-8.9
PF3D7_1140400	1,607,519-1,608,723(+)	N/A	conserved Plasmodium protein, unknown function	-8.9	-8.9
PF3D7_1451200	2,094,050-2,102,787(-)	N/A	conserved Plasmodium protein, unknown function	-8.9	-8.9
PF3D7_1478600	3,231,222-3,237,075(+)	PTP3	EMP1-trafficking protein	-8.9*	-8.9
PF3D7_0401600	92,418-94,121(-)	RIF	rifin	-8.8	-8.8
PF3D7_0401600	92,418-94,121(-)	RIF	rifin	-8.8	-8.8
PF3D7_0708400	380,449-385,546(+)	HSP90	heat shock protein 90	-8.8	-8.8
PF3D7_1119600	738,041-742,201(-)	N/A	ATP-dependent zinc metalloprotease FTSH, putative	-8.8	-8.8
PF3D7_1240600	1,719,574-1,727,456(+)	VAR	erythrocyte membrane protein 1, PfEMP1	-8.8	-8.8
PF3D7_1410200	399,105-403,567(+)	CTPS	CTP synthase	-8.8	-8.8
PF3D7_1026800	1,121,930-1,124,959(+)	RPS2	40S ribosomal protein S2	-8.7	-8.7
PF3D7_0418300	819,175-826,740(-)	N/A	conserved Plasmodium protein, unknown function	-8.6	-8.6
PF3D7_1200200	26,321-27,687(-)	RIF	rifin	-8.6	-8.6
PF3D7_1342400	1,665,798-1,668,854(-)	CK2beta2	casein kinase II beta chain	-8.6	-8.6
PF3D7_1354500	2,173,757-2,176,285(+)	ADSS	adenylosuccinate synthetase	-8.6	-8.6
PF3D7_0400700	63,104-64,476(-)	RIF	rifin	-8.5*	-8.5
PF3D7_0220500	823,293-825,588(-)	N/A	Plasmodium exported protein (hyp2), unknown function	-8.4*	-8.4
PF3D7_0404300	233,990-237,708(-)	N/A	Ran-binding protein, putative	-8.4	-8.4
PF3D7_1253200	2,172,876-2,174,605(-)	N/A	hypothetical protein	-8.4*	-8.4
PF3D7_1334500	1,405,046-1,408,182(-)	MSRP6	MSP7-like protein	-8.4*	-8.4
PF3D7_1023900	996,807-1,010,012(-)	CHD1	chromodomain-helicase-DNA-binding protein 1 homolog, putative	-8.3	-8.3
PF3D7_1239700	1,654,438-1,658,821(+)	FTSH1	ATP-dependent zinc metalloprotease FTSH 1	-8.3	-8.3
PF3D7_1450100	2,051,429-2,053,788(-)	SRP54	signal recognition particle subunit SRP54	-8.3	-8.3
PF3D7_1332200	1,332,221-1,335,647(+)	N/A	conserved protein, unknown function	-8.2	-8.2
PF3D7_1408000	292,244-295,261(+)	PMII	plasmepsin II	-8.2	-8.2
PF3D7_0527900	1,153,516-1,156,002(+)	DDX41	ATP-dependent RNA helicase DDX41, putative	-8.1	-8.1
PF3D7_1041200	1,639,171-1,640,518(+)	RIF	rifin	-8.1*	-8.1
PF3D7_1424400	976,472-980,866(+)	N/A	60S ribosomal protein L7-3, putative	-8.1	-8.1
PF3D7_1206200	275,056-280,447(-)	EIF3C	eukaryotic translation initiation factor 3 subunit C, putative	-8	-8
PF3D7_0802000	145,632-151,659(+)	GDH3	glutamate dehydrogenase, putative	-7.9	-7.9
PF3D7_1015600	626,211-629,040(-)	HSP60	heat shock protein 60	-7.9	-7.9
PF3D7_1035300	1,398,801-1,403,741(+)	GLURP	glutamate-rich protein GLURP	-7.9	-7.9
PF3D7_1308200	360,703-371,091(-)	cpsSII	carbamoyl phosphate synthetase	-7.9	-7.9
PF3D7_1335000	1,415,833-1,417,543(-)	MSRP1	MSP7-like protein	-7.9*	-7.9
PF3D7_1407100	258,164-260,710(+)	NOP1	rRNA 2'-O-methyltransferase fibrillarin, putative	-7.9	-7.9
PF3D7_0501500	80,570-82,763(-)	RAP3	rhoptry-associated protein 3	-7.8	-7.8
PF3D7_0627800	1,113,448-1,117,623(-)	ACAS	acetyl-CoA synthetase	-7.8	-7.8
PF3D7_0813300	655,382-658,303(+)	N/A	NPL domain-containing protein, putative	-7.8	-7.8
PF3D7_1035500	1,406,658-1,409,053(+)	MSP6	merozoite surface protein 6	-7.8	-7.8
PF3D7_0513300	568,594-570,527(-)	PNP	purine nucleoside phosphorylase	-7.7	-7.7
PF3D7_0929400	1,173,579-1,181,380(+)	RhopH2	high molecular weight rhoptry protein 2	-7.7	-7.7
PF3D7_1115700	591,136-594,805(-)	FP2A	cysteine proteinase falcipain 2a	-7.7	-7.7
PF3D7_1227800	1,133,799-1,137,718(-)	ELP3	elongator complex protein 3, putative	-7.7	-7.7
PF3D7_0211800	475,109-477,618(+)	AsnRS	asparagine--tRNA ligase	-7.6	-7.6
PF3D7_0301700	95,216-99,115(-)	PTP7	EMP1 trafficking protein PTP7	-7.6	-7.6
PF3D7_0826700	1,159,770-1,162,786(-)	RACK1	receptor for activated c kinase	-7.6	-7.6
PF3D7_0917600	729,418-732,520(-)	PRP43	pre-mRNA-splicing factor ATP-dependent RNA helicase PRP43, putative	-7.6	-7.6
PF3D7_1119300	724,087-725,951(-)	U2AF1	splicing factor U2AF small subunit, putative	-7.6	-7.6
PF3D7_0106300	264,487-270,234(-)	ATP6	calcium-transporting ATPase	-7.5	-7.5
PF3D7_0702300	95,444-99,176(+)	STARP	sporozoite threonine and asparagine-rich protein	-7.5	-7.5
PF3D7_0300100	36,965-44,482(+)	VAR	erythrocyte membrane protein 1, PfEMP1	-7.4*	-7.4
PF3D7_0500100	20,929-28,456(+)	VAR	erythrocyte membrane protein 1, PfEMP1	-7.4*	-7.4
PF3D7_0632700	1,371,501-1,372,861(+)	RIF	rifin	-7.4*	-7.4
PF3D7_1002000	102,837-105,100(-)	N/A	Plasmodium exported protein (hyp2), unknown function	-7.4*	-7.4
PF3D7_1100100	24,160-31,598(+)	VAR	erythrocyte membrane protein 1, PfEMP1	-7.4*	-7.4
PF3D7_0532600	1,317,882-1,319,382(-)	N/A	Plasmodium exported protein, unknown function	-7.3	-7.3
PF3D7_0712600	566,726-574,308(-)	VAR	erythrocyte membrane protein 1, PfEMP1	-7.3	-7.3
PF3D7_0501600	83,760-85,512(-)	RAP2	rhoptry-associated protein 2	-7.2	-7.2
PF3D7_0601900	76,204-79,596(+)	N/A	conserved Plasmodium protein, unknown function	-7.2	-7.2
PF3D7_0728000	1,190,698-1,192,848(-)	eIF2alpha	eukaryotic translation initiation factor 2 subunit alpha	-7.2	-7.2
PF3D7_1311900	506,640-510,354(+)	vapA	V-type proton ATPase catalytic subunit A	-7.2	-7.2
PF3D7_1329500	1,250,030-1,258,393(+)	N/A	conserved protein, unknown function	-7.2	-7.2
PF3D7_0115600	604,162-605,531(+)	RIF	rifin	-7.1	-7.1
PF3D7_0425200	1,136,443-1,137,793(+)	N/A	Plasmodium exported protein (hyp15), unknown function	-7.1*	-7.1
PF3D7_1311500	489,523-492,367(-)	RPT1	26S protease regulatory subunit 7, putative	-7.1	-7.1
PF3D7_0619400	815,190-818,801(-)	N/A	cell division cycle protein 48 homologue, putative	-7	-7
PF3D7_0712000	527,338-535,131(-)	VAR	erythrocyte membrane protein 1, PfEMP1	-7	-7
PF3D7_0800800	79,126-80,766(+)	N/A	Plasmodium exported protein (hyp7), unknown function	-7	-7
PF3D7_1006800	276,414-280,198(+)	GBP2	G-strand-binding protein 2	-7	-7
PF3D7_1027300	1,139,669-1,144,013(-)	nPrx	peroxiredoxin	-7	-7
PF3D7_1102900	136,578-137,625(+)	N/A	Plasmodium exported protein (hyp11), unknown function	-7*	-7
PF3D7_1300100	21,364-28,787(+)	VAR	erythrocyte membrane protein 1, PfEMP1	-7*	-7
PF3D7_1321700	901,750-906,652(+)	SF1	splicing factor 1	-7	-7
PF3D7_0201800	86,183-89,482(-)	KAHsp40	knob associated heat shock protein 40	-6.9*	-6.9
PF3D7_0220300	812,892-815,853(-)	N/A	Plasmodium exported protein, unknown function	-6.9	-6.9
PF3D7_0301300	81,939-84,290(-)	EH1	epoxide hydrolase 1	-6.9	-6.9
PF3D7_0426000	1,173,053-1,180,226(-)	VAR	erythrocyte membrane protein 1, PfEMP1	-6.9*	-6.9
PF3D7_0808800	450,615-451,899(+)	RIF	rifin	-6.9	-6.9
PF3D7_1368200	2,713,313-2,717,072(-)	ABCE1	ABC transporter E family member 1, putative	-6.9	-6.9
PF3D7_1447000	1,928,504-1,931,646(+)	N/A	40S ribosomal protein S5	-6.9	-6.9
PF3D7_0301600	91,001-94,089(-)	GEXP21	Plasmodium exported protein (hyp1), unknown function	-6.8	-6.8
PF3D7_0308200	361,623-365,130(-)	CCT7	T-complex protein 1 subunit eta	-6.8	-6.8
PF3D7_0517400	731,350-735,605(+)	FACT-L	FACT complex subunit SPT16, putative	-6.8	-6.8
PF3D7_1441100	1,673,090-1,677,720(-)	N/A	conserved Plasmodium protein, unknown function	-6.8	-6.8
PF3D7_1445100	1,851,252-1,855,162(-)	N/A	histidine--tRNA ligase, putative	-6.8	-6.8
PF3D7_0623100	938,917-944,710(-)	NAB2	nuclear polyadenylated RNA-binding protein NAB2, putative	-6.7	-6.7
PF3D7_0808700	440,408-448,062(+)	VAR	erythrocyte membrane protein 1, PfEMP1	-6.7	-6.7
PF3D7_1000400	44,816-46,133(-)	RIF	rifin	-6.7*	-6.7
PF3D7_1014600	580,588-591,074(-)	ADA2	transcriptional coactivator ADA2	-6.7	-6.7
PF3D7_1033600	1,344,081-1,347,509(-)	CEF1	pre-mRNA-splicing factor CEF1, putative	-6.7	-6.7
PF3D7_1115800	595,116-598,541(-)	N/A	conserved Plasmodium protein, unknown function	-6.7	-6.7
PF3D7_1130200	1,163,768-1,167,334(+)	PfP0	60S ribosomal protein P0	-6.7	-6.7
PF3D7_0216800	695,848-699,564(-)	N/A	TMEM121 domain-containing protein, putative	-6.6	-6.6
PF3D7_1035600	1,409,095-1,410,806(+)	H101	merozoite surface protein	-6.6	-6.6
PF3D7_1253100	2,171,086-2,173,040(+)	N/A	Plasmodium exported protein (PHISTa), unknown function	-6.6	-6.6
PF3D7_0602400	101,350-104,706(-)	EF-G	elongation factor G	-6.5	-6.5
PF3D7_0900200	29,797-31,157(-)	RIF	rifin	-6.5*	-6.5
PF3D7_0811400	574,372-578,973(+)	N/A	conserved protein, unknown function	-6.4	-6.4
PF3D7_0818200	827,788-832,382(+)	14-3-3I	14-3-3 protein	-6.4	-6.4
PF3D7_1123400	924,653-927,965(+)	ERF3	eukaryotic peptide chain release factor GTP-binding subunit, putative	-6.4	-6.4
PF3D7_1334300	1,400,682-1,402,748(-)	MSRP5	MSP7-like protein	-6.4	-6.4
PF3D7_1479400	3,266,136-3,267,377(+)	RIF	rifin	-6.4*	-6.4
PF3D7_0800300	40,302-51,425(+)	VAR	erythrocyte membrane protein 1, PfEMP1	-6.3*	-6.3
PF3D7_0833000	1,417,438-1,418,625(+)	RIF	rifin	-6.3*	-6.3
PF3D7_1000200	38,050-39,395(-)	RIF	rifin	-6.3	-6.3
PF3D7_1148800	1,940,627-1,942,588(+)	N/A	Plasmodium exported protein (hyp11), unknown function	-6.3	-6.3
PF3D7_1229500	1,210,828-1,214,240(+)	CCT3	T-complex protein 1 subunit gamma	-6.3	-6.3
PF3D7_1240400	1,704,274-1,712,936(+)	VAR	erythrocyte membrane protein 1, PfEMP1	-6.3	-6.3
PF3D7_0106700	280,595-285,875(+)	AARP2	small ribosomal subunit assembling AARP2 protein	-6.2	-6.2
PF3D7_0110600	405,007-412,453(+)	PIP5K	phosphatidylinositol-4-phosphate 5-kinase	-6.2	-6.2
PF3D7_0201600	76,725-79,448(-)	RLP1	PHISTb domain-containing RESA-like protein 1	-6.2*	-6.2
PF3D7_0201700	80,851-84,937(-)	N/A	DnaJ protein, putative	-6.2*	-6.2
PF3D7_0308600	371,933-374,911(+)	PRPF19	pre-mRNA-processing factor 19, putative	-6.2	-6.2
PF3D7_0810800	547,896-551,057(+)	PPPK-DHPS	hydroxymethyldihydropterin pyrophosphokinase-dihydropteroate synthase	-6.2	-6.2
PF3D7_0918800	772,161-774,937(-)	N/A	dihydrouridine synthase, putative	-6.2	-6.2
PF3D7_1012400	474,731-477,029(-)	HGPRT	hypoxanthine-guanine phosphoribosyltransferase	-6.2	-6.2
PF3D7_1133700	1,301,308-1,307,797(+)	N/A	FHA domain-containing protein, putative	-6.2	-6.2
PF3D7_1140200	1,600,448-1,603,560(-)	N/A	conserved Plasmodium protein, unknown function	-6.2	-6.2
PF3D7_1431400	1,232,648-1,237,614(-)	SRA	surface-related antigen SRA	-6.2	-6.2
PF3D7_0220100	803,384-807,811(+)	N/A	DnaJ protein, putative	-6.1	-6.1
PF3D7_0308900	378,896-383,721(-)	SF3B1	splicing factor 3B subunit 1, putative	-6.1	-6.1
PF3D7_1001000	62,926-64,808(+)	CSA-L	chondroitin sulfate A ligand	-6.1	-6.1
PF3D7_1219300	766,654-774,197(-)	VAR	erythrocyte membrane protein 1, PfEMP1	-6.1	-6.1
PF3D7_1361100	2,449,531-2,453,792(+)	SEC24A	protein transport protein Sec24A	-6.1	-6.1
PF3D7_0532900	1,326,245-1,327,429(+)	RIF	rifin	-6*	-6
PF3D7_0818000	819,137-822,699(+)	SNRNP27	U4/U6.U5 small nuclear ribonucleoprotein, putative	-6	-6
PF3D7_1034900	1,383,164-1,386,554(+)	MRScyt	methionine--tRNA ligase	-6	-6
PF3D7_1129100	1,124,682-1,128,048(+)	PV1	parasitophorous vacuolar protein 1	-6	-6
PF3D7_1202900	161,330-163,926(-)	HMGB1	high mobility group protein B1	-6	-6
PF3D7_1240300	1,694,150-1,703,087(+)	VAR	erythrocyte membrane protein 1, PfEMP1	-6	-6
PF3D7_1251200	2,091,731-2,094,720(+)	N/A	coronin	-6	-6
PF3D7_1477500	3,187,707-3,191,551(+)	N/A	Plasmodium exported protein (PHISTb), unknown function	-6	-6
PF3D7_0324900	1,030,822-1,038,254(-)	VAR	erythrocyte membrane protein 1, PfEMP1	-5.9	-5.9
PF3D7_0405400	290,361-301,167(+)	PRPF8	pre-mRNA-processing-splicing factor 8, putative	-5.9	-5.9
PF3D7_0800100	21,361-28,653(+)	VAR	erythrocyte membrane protein 1, PfEMP1	-5.9*	-5.9
PF3D7_0831600	1,358,188-1,363,639(+)	CLAG8	cytoadherence linked asexual protein 8	-5.9	-5.9
PF3D7_1223100	927,063-930,026(-)	PKAr	cAMP-dependent protein kinase regulatory subunit	-5.9	-5.9
PF3D7_1342000	1,652,531-1,655,349(-)	N/A	40S ribosomal protein S6	-5.9	-5.9
PF3D7_1351700	2,058,839-2,064,747(+)	IMC1f	inner membrane complex protein 1f, putative	-5.9	-5.9
PF3D7_0223400	913,244-914,457(+)	RIF	rifin	-5.8*	-5.8
PF3D7_1134000	1,318,721-1,322,792(+)	HSP70-3	heat shock protein 70	-5.8	-5.8
PF3D7_1201200	88,326-92,048(+)	N/A	Plasmodium exported protein (PHISTa-like), unknown function	-5.8	-5.8
PF3D7_1205900	264,233-267,884(-)	N/A	conserved protein, unknown function	-5.8	-5.8
PF3D7_1367700	2,695,379-2,700,285(+)	AlaRS	alanine--tRNA ligase	-5.8	-5.8
PF3D7_0215300	628,091-632,681(-)	ACS8	acyl-CoA synthetase	-5.7	-5.7
PF3D7_0632400	1,350,724-1,352,087(+)	RIF	rifin	-5.7*	-5.7
PF3D7_0632500	1,353,946-1,366,430(-)	VAR	erythrocyte membrane protein 1, PfEMP1	-5.7*	-5.7
PF3D7_0901500	74,409-75,746(+)	RIF	rifin	-5.7*	-5.7
PF3D7_1110200	405,087-410,073(+)	PRPF6	pre-mRNA-processing factor 6, putative	-5.7	-5.7
PF3D7_1344200	1,768,122-1,772,620(+)	GRP170	endoplasmic reticulum chaperone GRP170	-5.7	-5.7
PF3D7_0202100	108,217-111,658(-)	LSAP2	liver stage associated protein 2	-5.6	-5.6
PF3D7_0923300	947,033-949,498(+)	PLP3	perforin-like protein 3	-5.6	-5.6
PF3D7_1015300	617,544-620,659(+)	METAP1b	methionine aminopeptidase 1b, putative	-5.6	-5.6
PF3D7_1362200	2,489,913-2,492,561(-)	RUVB3	RuvB-like helicase 3	-5.6	-5.6
PF3D7_0712300	542,906-550,520(-)	VAR	erythrocyte membrane protein 1, PfEMP1	-5.5	-5.5
PF3D7_0713100	605,369-606,780(+)	MC-2TM	Pfmc-2TM Maurer's cleft two transmembrane protein	-5.5*	-5.5
PF3D7_0801800	117,932-122,572(-)	N/A	mannose-6-phosphate isomerase, putative	-5.5	-5.5
PF3D7_0922500	912,487-915,584(+)	PGK	phosphoglycerate kinase	-5.5	-5.5
PF3D7_1033100	1,323,813-1,331,955(-)	AdoMetDC/ODC	S-adenosylmethionine decarboxylase/ornithine decarboxylase	-5.5	-5.5
PF3D7_1126000	1,013,901-1,017,911(-)	ThrRS	threonine--tRNA ligase	-5.5	-5.5
PF3D7_1139100	1,545,416-1,553,962(+)	N/A	RNA-binding protein, putative	-5.5	-5.5
PF3D7_0602500	105,022-107,401(+)	N/A	geranylgeranyl transferase type-2 subunit beta, putative	-5.4	-5.4
PF3D7_0607000	291,965-297,805(+)	N/A	translation initiation factor IF-2, putative	-5.4	-5.4
PF3D7_0805600	310,797-313,261(+)	PAP2	phosphatidic acid phosphatase 2	-5.4	-5.4
PF3D7_1200500	43,705-45,623(-)	RIF	rifin	-5.4	-5.4
PF3D7_1406300	227,948-230,574(+)	GDPD	glycerophosphodiester phosphodiesterase	-5.4	-5.4
PF3D7_1407800	282,209-286,187(+)	PM4	plasmepsin IV	-5.4	-5.4
PF3D7_0203700	168,580-170,767(-)	MAK16	protein MAK16, putative	-5.3	-5.3
PF3D7_0320900	874,313-876,685(+)	H2A.Z	histone H2A.Z	-5.3	-5.3
PF3D7_1004400	206,616-210,233(-)	N/A	RNA-binding protein, putative	-5.3	-5.3
PF3D7_1010200	404,903-411,445(-)	N/A	DNA2/NAM7 helicase, putative	-5.3	-5.3
PF3D7_1030100	1,223,717-1,229,643(-)	PRP22	pre-mRNA-splicing factor ATP-dependent RNA helicase PRP22, putative	-5.3	-5.3
PF3D7_1127000	1,055,701-1,058,777(-)	N/A	protein phosphatase, putative	-5.3	-5.3
PF3D7_0524000	995,782-1,002,522(+)	KASbeta	karyopherin beta	-5.2	-5.2
PF3D7_1110400	412,246-420,738(+)	N/A	RNA-binding protein, putative	-5.2	-5.2
PF3D7_1149100	1,970,810-1,974,642(+)	N/A	Plasmodium exported protein, unknown function	-5.2	-5.2
PF3D7_1149100	1,970,810-1,974,642(+)	N/A	Plasmodium exported protein, unknown function	-5.2	-5.2
PF3D7_1150400	2,025,817-2,035,886(+)	VAR	erythrocyte membrane protein 1, PfEMP1	-5.2*	-5.2
PF3D7_1355100	2,186,494-2,190,804(+)	MCM6	DNA replication licensing factor MCM6	-5.2	-5.2
PF3D7_0629500	1,213,102-1,217,313(-)	AAT1	amino acid transporter AAT1	-5.1	-5.1
PF3D7_0823200	1,021,372-1,025,708(-)	N/A	RNA-binding protein, putative	-5.1	-5.1
PF3D7_0901800	83,928-85,972(+)	N/A	Plasmodium exported protein, unknown function	-5.1*	-5.1
PF3D7_0206900	274,946-276,712(-)	MSP5	merozoite surface protein 5	-5	-5
PF3D7_0206900	274,946-276,712(-)	MSP5	merozoite surface protein 5	-5	-5
PF3D7_0214800	603,261-609,873(+)	N/A	conserved Plasmodium membrane protein, unknown function	-5	-5
PF3D7_0903500	162,043-167,477(+)	NUP138	nucleoporin NUP138, putative	-5	-5
PF3D7_1350100	2,005,394-2,008,444(-)	KRS1	lysine--tRNA ligase	-5	-5
PF3D7_1464600	2,618,743-2,625,130(+)	UIS2	serine/threonine protein phosphatase UIS2, putative	-5	-5
PF3D7_0421300	969,031-976,591(-)	VAR	erythrocyte membrane protein 1, PfEMP1	-4.9	-4.9
PF3D7_0517200	720,614-722,849(-)	N/A	WD repeat-containing protein, putative	-4.9	-4.9
PF3D7_0523000	955,955-963,095(+)	MDR1	multidrug resistance protein 1	-4.9	-4.9
PF3D7_1244800	1,872,831-1,876,270(-)	N/A	translation machinery-associated protein 46, putative	-4.9	-4.9
PF3D7_0614300	596,483-602,866(-)	MFR1	major facilitator superfamily-related transporter, putative	-4.8	-4.8
PF3D7_0721600	930,961-933,016(-)	N/A	40S ribosomal protein S5, putative	-4.8	-4.8
PF3D7_0806800	362,926-367,241(-)	N/A	V-type proton ATPase subunit a, putative	-4.8	-4.8
PF3D7_0910800	493,661-495,804(+)	NBP35	cytosolic Fe-S cluster assembly factor NBP35, putative	-4.8	-4.8
PF3D7_1100200	32,666-42,386(-)	VAR	erythrocyte membrane protein 1, PfEMP1	-4.8*	-4.8
PF3D7_1324200	999,535-1,001,981(-)	N/A	micro-fibrillar-associated protein, putative	-4.8	-4.8
PF3D7_1371900	2,829,530-2,830,830(+)	N/A	Plasmodium exported protein, unknown function	-4.8	-4.8
PF3D7_0300700	61,445-62,714(+)	RIF	rifin	-4.7*	-4.7
PF3D7_0903400	151,318-161,672(-)	DDX60	ATP-dependent RNA helicase DDX60, putative	-4.7	-4.7
PF3D7_0922200	901,584-905,953(+)	SAMS	S-adenosylmethionine synthetase	-4.7	-4.7
PF3D7_1223400	939,816-947,433(+)	N/A	phospholipid-transporting ATPase, putative	-4.7	-4.7
PF3D7_1230900	1,266,588-1,270,610(+)	RIO1	serine/threonine protein kinase RIO1, putative	-4.7	-4.7
PF3D7_1317000	707,799-710,556(+)	USP39	U4/U6.U5 tri-snRNP-associated protein 2, putative	-4.7	-4.7
PF3D7_0612100	508,686-511,919(-)	EIF3L	eukaryotic translation initiation factor 3 subunit L, putative	-4.6	-4.6
PF3D7_0712800	581,386-588,923(-)	VAR	erythrocyte membrane protein 1, PfEMP1	-4.6*	-4.6
PF3D7_1019000	756,646-765,280(+)	N/A	eukaryotic translation initiation factor subunit eIF2A, putative	-4.6	-4.6
PF3D7_1035400	1,403,807-1,406,234(+)	MSP3	merozoite surface protein 3	-4.6	-4.6
PF3D7_1235200	1,463,659-1,468,189(-)	VP2	V-type K+-independent H+-translocating inorganic pyrophosphatase	-4.6	-4.6
PF3D7_1310800	470,186-475,454(-)	N/A	tetratricopeptide repeat protein, putative	-4.6	-4.6
PF3D7_1354300	2,163,553-2,168,036(-)	N/A	large subunit rRNA methyltransferase, putative	-4.6	-4.6
PF3D7_1464900	2,630,071-2,633,518(-)	N/A	ATP-dependent zinc metalloprotease FTSH, putative	-4.6	-4.6
PF3D7_0108500	347,246-350,568(+)	N/A	ELM2 domain-containing protein, putative	-4.5	-4.5
PF3D7_0413300	609,155-610,433(+)	RIF	rifin	-4.5*	-4.5
PF3D7_0503300	134,119-137,344(-)	SRSF12	serine/arginine-rich splicing factor 12	-4.5	-4.5
PF3D7_0527000	1,124,729-1,129,071(-)	MCM3	DNA replication licensing factor MCM3, putative	-4.5	-4.5
PF3D7_0532500	1,316,238-1,316,874(+)	N/A	Plasmodium exported protein, unknown function	-4.5	-4.5
PF3D7_0613900	579,250-586,589(-)	MyoE	myosin E, putative	-4.5	-4.5
PF3D7_0808600	430,405-439,297(+)	VAR	erythrocyte membrane protein 1, PfEMP1	-4.5	-4.5
PF3D7_1300300	33,358-45,388(-)	VAR	erythrocyte membrane protein 1, PfEMP1	-4.5*	-4.5
PF3D7_1351800	2,065,333-2,067,148(+)	N/A	conserved Plasmodium protein, unknown function	-4.5	-4.5
PF3D7_1351800	2,065,333-2,067,148(+)	N/A	conserved Plasmodium protein, unknown function	-4.5	-4.5
PF3D7_1473200	2,979,847-2,983,715(+)	N/A	DnaJ protein, putative	-4.5	-4.5
PF3D7_0113200	500,888-503,795(-)	N/A	Plasmodium exported protein, unknown function	-4.4	-4.4
PF3D7_0425800	1,156,423-1,167,821(+)	VAR	erythrocyte membrane protein 1, PfEMP1	-4.4*	-4.4
PF3D7_0509400	389,815-399,902(-)	RNAPI	RNA polymerase I	-4.4	-4.4
PF3D7_0625400	1,031,969-1,034,471(-)	N/A	conserved Plasmodium protein, unknown function	-4.4	-4.4
PF3D7_0722200	946,077-949,317(+)	RALP1	rhoptry-associated leucine zipper-like protein 1	-4.4	-4.4
PF3D7_0906600	319,627-323,568(-)	N/A	zinc finger protein, putative	-4.4	-4.4
PF3D7_1001100	66,845-69,602(-)	ACBP1	acyl-CoA binding protein, isoform 1, ACBP1	-4.4*	-4.4
PF3D7_1001100	66,845-69,602(-)	ACBP1	acyl-CoA binding protein, isoform 1, ACBP1	-4.4*	-4.4
PF3D7_1330800	1,293,638-1,297,395(+)	N/A	RNA-binding protein, putative	-4.4	-4.4
PF3D7_1438100	1,540,920-1,543,553(-)	SEC62	translocation protein SEC62, putative	-4.4	-4.4
PF3D7_1466400	2,714,633-2,720,143(-)	ApiAP2	AP2 domain transcription factor AP2-EXP	-4.4	-4.4
PF3D7_0221200	853,607-856,315(+)	N/A	Plasmodium exported protein (hyp15), unknown function	-4.3*	-4.3
PF3D7_0404900	266,566-268,913(-)	P41	6-cysteine protein P41	-4.3	-4.3
PF3D7_0523100	962,443-965,404(-)	QCR2	mitochondrial-processing peptidase subunit alpha, putative	-4.3	-4.3
PF3D7_0719600	858,476-861,392(-)	N/A	60S ribosomal protein L11a, putative	-4.3	-4.3
PF3D7_0809100	459,071-467,014(+)	VAR	erythrocyte membrane protein 1, PfEMP1	-4.3	-4.3
PF3D7_0902400	106,514-108,406(-)	FIKK9.5	serine/threonine protein kinase, FIKK family	-4.3*	-4.3
PF3D7_0925700	1,028,046-1,031,647(-)	HDAC1	histone deacetylase 1	-4.3	-4.3
PF3D7_1016700	668,764-673,661(-)	N/A	Plasmodium exported protein (PHISTc), unknown function	-4.3	-4.3
PF3D7_1133900	1,312,734-1,317,676(+)	N/A	conserved Plasmodium protein, unknown function	-4.3	-4.3
PF3D7_1314900	632,005-635,048(+)	P44	general transcription factor IIH subunit 2	-4.3	-4.3
PF3D7_1331700	1,318,841-1,323,158(-)	N/A	glutamine--tRNA ligase, putative	-4.3	-4.3
PF3D7_1433500	1,331,919-1,339,361(-)	TOP2	DNA topoisomerase 2	-4.3	-4.3
PF3D7_0108300	334,374-344,369(+)	ARP	conserved Plasmodium protein, unknown function	-4.2	-4.2
PF3D7_0420700	935,031-941,875(-)	VAR	erythrocyte membrane protein 1, PfEMP1	-4.2*	-4.2
PF3D7_0424100	1,082,005-1,084,464(-)	RH5	reticulocyte binding protein homologue 5	-4.2*	-4.2
PF3D7_0726050	1,092,439-1,092,741(-)	N/A	conserved Plasmodium protein, unknown function	-4.2	-4.2
PF3D7_0816600	761,600-765,908(-)	ClpB1	chaperone protein ClpB1	-4.2	-4.2
PF3D7_0823300	1,028,410-1,034,211(+)	GCN5	histone acetyltransferase GCN5	-4.2	-4.2
PF3D7_1218600	731,430-735,541(-)	RRS	arginine--tRNA ligase	-4.2	-4.2
PF3D7_1248700	1,993,096-2,001,002(+)	N/A	conserved protein, unknown function	-4.2	-4.2
PF3D7_1250800	2,077,623-2,083,307(+)	N/A	DNA repair protein rhp16, putative	-4.2	-4.2
PF3D7_1366400	2,654,471-2,660,689(-)	RHOP148	rhoptry protein RHOP148	-4.2	-4.2
PF3D7_0115200	591,849-593,187(+)	RIF	rifin	-4.1*	-4.1
PF3D7_0316600	668,469-672,475(-)	FNT	formate-nitrite transporter	-4.1	-4.1
PF3D7_0603300	130,191-132,792(-)	DHODH	dihydroorotate dehydrogenase	-4.1	-4.1
PF3D7_0707300	337,720-343,059(+)	RAMA	rhoptry-associated membrane antigen	-4.1	-4.1
PF3D7_0827900	1,206,438-1,209,016(-)	PDI8	protein disulfide-isomerase	-4.1	-4.1
PF3D7_0917300	718,087-720,418(+)	N/A	conserved protein, unknown function	-4.1*	-4.1
PF3D7_1133100	1,276,697-1,281,158(+)	N/A	conserved Plasmodium protein, unknown function	-4.1	-4.1
PF3D7_1219600	785,247-791,068(-)	ATP2	phospholipid-transporting ATPase 2	-4.1	-4.1
PF3D7_1241800	1,779,442-1,783,743(-)	DBP9	ATP-dependent RNA helicase DBP9, putative	-4.1	-4.1
PF3D7_1303400	164,074-168,616(-)	LisH	LisH domain-containing protein, putative	-4.1	-4.1
PF3D7_1307100	327,138-331,324(+)	UTP6	U3 small nucleolar RNA-associated protein 6, putative	-4.1	-4.1
PF3D7_1417500	726,517-729,371(-)	CBF5	H/ACA ribonucleoprotein complex subunit 4, putative	-4.1	-4.1
PF3D7_0416400	717,422-723,139(+)	HAT1	histone acetyltransferase, putative	-4	-4
PF3D7_0425500	1,146,672-1,147,697(-)	N/A	stevor	-4*	-4
PF3D7_0517300	723,233-727,755(-)	SR1	serine/arginine-rich splicing factor 1	-4	-4
PF3D7_0619500	819,576-824,325(-)	ACS12	acyl-CoA synthetase	-4	-4
PF3D7_0901700	81,122-83,382(-)	N/A	Plasmodium exported protein (hyp5), unknown function	-4	-4
PF3D7_1238300	1,588,614-1,592,466(+)	CWC22	pre-mRNA-splicing factor CWC22, putative	-4	-4
PF3D7_1346300	1,848,215-1,851,281(+)	ALBA2	DNA/RNA-binding protein Alba 2	-4	-4
PF3D7_1347200	1,889,277-1,891,491(-)	NT1	nucleoside transporter 1	-4	-4
PF3D7_0401300	82,247-83,575(+)	RIF	rifin	-3.9*	-3.9
PF3D7_0623600	955,547-958,868(+)	N/A	splicing factor-like protein 1, putative	-3.9	-3.9
PF3D7_0827000	1,167,240-1,171,585(-)	DBP10	ATP-dependent RNA helicase DBP10, putative	-3.9	-3.9
PF3D7_0911700	532,079-535,972(+)	N/A	GTP-binding protein, putative	-3.9	-3.9
PF3D7_1105700	246,768-249,431(+)	RTCB	tRNA-splicing ligase RtcB, putative	-3.9	-3.9
PF3D7_1113600	526,884-529,092(+)	N/A	conserved Plasmodium protein, unknown function	-3.9	-3.9
PF3D7_1114700	553,917-559,114(+)	CLK3	cyclin-dependent-like kinase CLK3	-3.9	-3.9
PF3D7_1136600	1,440,742-1,445,784(+)	N/A	conserved Plasmodium protein, unknown function	-3.9	-3.9
PF3D7_1144000	1,754,466-1,756,072(+)	RPS21	40S ribosomal protein S21	-3.9	-3.9
PF3D7_1216900	668,256-674,672(+)	N/A	DNA-binding chaperone, putative	-3.9	-3.9
PF3D7_1368100	2,709,995-2,711,880(-)	RPN11	26S proteasome regulatory subunit RPN11, putative	-3.9	-3.9
PF3D7_1420400	846,155-849,672(+)	GlyRS	glycine--tRNA ligase	-3.9	-3.9
PF3D7_1426200	1,020,917-1,023,165(-)	PRMT1	protein arginine N-methyltransferase 1	-3.9	-3.9
PF3D7_0101900	90,242-91,420(-)	RIF	rifin	-3.8*	-3.8
PF3D7_0202300	117,033-118,455(+)	N/A	Plasmodium exported protein (hyp11), unknown function	-3.8*	-3.8
PF3D7_0207000	276,725-279,258(-)	MSP4	merozoite surface protein 4	-3.8	-3.8
PF3D7_0404700	259,944-263,782(-)	DPAP3	dipeptidyl aminopeptidase 3	-3.8	-3.8
PF3D7_0504000	157,065-165,442(+)	ATPase3	cation transporting P-ATPase	-3.8	-3.8
PF3D7_0507500	307,090-310,120(-)	SUB1	subtilisin-like protease 1	-3.8	-3.8
PF3D7_0518500	762,933-767,061(-)	DDX23	ATP-dependent RNA helicase DDX23, putative	-3.8	-3.8
PF3D7_0700100	20,307-28,083(+)	VAR	erythrocyte membrane protein 1, PfEMP1	-3.8*	-3.8
PF3D7_0717400	751,584-755,027(+)	N/A	queuine tRNA-ribosyltransferase, putative	-3.8	-3.8
PF3D7_0802300	166,711-170,995(-)	PWP2	periodic tryptophan protein 2, putative	-3.8	-3.8
PF3D7_0902100	93,768-95,820(-)	FIKK9.2	serine/threonine protein kinase, FIKK family	-3.8*	-3.8
PF3D7_1041300	1,642,401-1,649,948(-)	VAR	erythrocyte membrane protein 1, PfEMP1	-3.8*	-3.8
PF3D7_1101100	66,686-67,965(-)	RIF	rifin	-3.8*	-3.8
PF3D7_1400200	7,208-8,538(-)	RIF	rifin	-3.8*	-3.8
PF3D7_1436000	1,456,374-1,460,503(+)	GPI	glucose-6-phosphate isomerase	-3.8	-3.8
PF3D7_0310200	426,151-441,005(+)	N/A	phd finger protein, putative	-3.7	-3.7
PF3D7_0317200	689,618-696,787(-)	CRK4	cdc2-related protein kinase 4	-3.7	-3.7
PF3D7_0401900	108,357-111,662(-)	ACS6	acyl-CoA synthetase	-3.7*	-3.7
PF3D7_0519800	819,888-824,376(-)	N/A	EELM2 domain-containing protein, putative	-3.7	-3.7
PF3D7_0606000	249,666-255,695(-)	KIC1	protein KIC1	-3.7	-3.7
PF3D7_0701100	55,562-56,781(-)	RIF	rifin	-3.7*	-3.7
PF3D7_0705400	264,682-267,876(-)	MCM7	DNA replication licensing factor MCM7	-3.7	-3.7
PF3D7_0713900	626,391-641,230(-)	N/A	conserved Plasmodium protein, unknown function	-3.7	-3.7
PF3D7_0804000	236,954-241,286(+)	N/A	cactin homolog, putative	-3.7	-3.7
PF3D7_0913300	576,759-579,774(-)	N/A	conserved protein, unknown function	-3.7	-3.7
PF3D7_0919000	780,844-783,347(-)	NAPS	nucleosome assembly protein	-3.7	-3.7
PF3D7_1113400	521,020-522,963(-)	DSK2	ubiquitin domain-containing protein DSK2, putative	-3.7	-3.7
PF3D7_1148700	1,933,278-1,937,217(-)	GEXP12	Plasmodium exported protein (PHISTc), unknown function	-3.7	-3.7
PF3D7_1211700	520,520-524,930(+)	MCM5	DNA replication licensing factor MCM5, putative	-3.7	-3.7
PF3D7_1252800	2,158,574-2,162,555(+)	N/A	Plasmodium exported protein (PHISTb), unknown function	-3.7	-3.7
PF3D7_1302700	144,689-150,561(+)	N/A	ATP-dependent RNA helicase DHR1, putative	-3.7	-3.7
PF3D7_1340600	1,617,537-1,620,495(-)	DBR1	RNA lariat debranching enzyme, putative	-3.7	-3.7
PF3D7_1350500	2,014,953-2,019,472(-)	N/A	conserved Plasmodium protein, unknown function	-3.7	-3.7
PF3D7_1372000	2,832,623-2,835,439(+)	N/A	Plasmodium exported protein (PHISTa), unknown function	-3.7	-3.7
PF3D7_1412000	482,070-484,006(+)	N/A	p1/s1 nuclease, putative	-3.7	-3.7
PF3D7_1436600	1,490,321-1,494,453(-)	PKG	cGMP-dependent protein kinase	-3.7	-3.7
PF3D7_1443900	1,797,266-1,800,666(+)	HSP90	heat shock protein 90, putative	-3.7	-3.7
PF3D7_1452000	2,133,266-2,141,180(+)	RON2	rhoptry neck protein 2	-3.7	-3.7
PF3D7_1468100	2,785,386-2,797,934(-)	MORC	MORC family protein	-3.7	-3.7
PF3D7_0420300	915,895-928,649(+)	ApiAP2	AP2 domain transcription factor, putative	-3.6	-3.6
PF3D7_0506700	280,493-283,639(+)	N/A	GTPase-activating protein, putative	-3.6	-3.6
PF3D7_0520000	828,277-830,137(+)	RPS9	40S ribosomal protein S9, putative	-3.6	-3.6
PF3D7_0622800	918,684-924,649(+)	N/A	leucine--tRNA ligase, putative	-3.6	-3.6
PF3D7_1015200	614,363-618,032(-)	CysRS	cysteine--tRNA ligase	-3.6	-3.6
PF3D7_1015200	614,363-618,032(-)	CysRS	cysteine--tRNA ligase	-3.6	-3.6
PF3D7_1015200	614,363-618,032(-)	CysRS	cysteine--tRNA ligase	-3.6	-3.6
PF3D7_1133400	1,292,966-1,296,696(+)	AMA1	apical membrane antigen 1	-3.6	-3.6
PF3D7_1332900	1,349,542-1,354,540(-)	cyto-IRS	isoleucine--tRNA ligase, putative	-3.6	-3.6
PF3D7_0114800	569,485-570,272(-)	N/A	Plasmodium exported protein (hyp7), unknown function	-3.5*	-3.5
PF3D7_0209600	393,969-399,286(-)	N/A	transporter, putative	-3.5	-3.5
PF3D7_0214000	565,669-568,518(+)	CCT8	T-complex protein 1 subunit theta	-3.5	-3.5
PF3D7_0620400	851,162-853,200(-)	MSP10	merozoite surface protein 10	-3.5	-3.5
PF3D7_0621900	892,883-896,208(-)	SRP68	signal recognition particle subunit SRP68, putative	-3.5	-3.5
PF3D7_0927300	1,113,549-1,116,338(+)	FH	fumarate hydratase	-3.5	-3.5
PF3D7_0937400	1,477,526-1,478,736(+)	RIF	rifin	-3.5*	-3.5
PF3D7_1007900	315,678-318,941(+)	EIF3D	eukaryotic translation initiation factor 3 subunit D, putative	-3.5	-3.5
PF3D7_1028000	1,159,580-1,163,736(+)	N/A	methyltransferase, putative	-3.5	-3.5
PF3D7_1040100	1,602,935-1,603,989(+)	RIF	rifin	-3.5*	-3.5
PF3D7_1134700	1,358,907-1,364,530(-)	RPA2	DNA-directed RNA polymerase I subunit RPA2, putative	-3.5	-3.5
PF3D7_1204300	204,215-207,469(-)	EIF5A	eukaryotic translation initiation factor 5A	-3.5	-3.5
PF3D7_1308900	407,699-412,340(-)	DCP2	mRNA-decapping enzyme 2, putative	-3.5	-3.5
PF3D7_1325100	1,043,646-1,046,792(-)	N/A	phosphoribosylpyrophosphate synthetase	-3.5	-3.5
PF3D7_1337200	1,497,877-1,501,494(+)	DXS	1-deoxy-D-xylulose 5-phosphate synthase	-3.5	-3.5
PF3D7_1347500	1,896,562-1,903,155(-)	ALBA4	DNA/RNA-binding protein Alba 4	-3.5	-3.5
PF3D7_1408600	322,243-324,322(+)	N/A	40S ribosomal protein S8e, putative	-3.5	-3.5
PF3D7_1479700	3,276,230-3,277,501(+)	RIF	rifin	-3.5*	-3.5
PF3D7_0114700	563,703-564,842(-)	RIF	rifin	-3.4*	-3.4
PF3D7_0600200	3,503-12,835(+)	VAR	erythrocyte membrane protein 1, PfEMP1	-3.4*	-3.4
PF3D7_0612900	530,674-533,646(+)	NOG1	nucleolar GTP-binding protein 1, putative	-3.4	-3.4
PF3D7_0706300	305,264-306,466(+)	AKIT11	apicomplexan kinetochore protein 11, putative	-3.4	-3.4
PF3D7_0723400	978,565-984,099(-)	N/A	conserved Plasmodium protein, unknown function	-3.4	-3.4
PF3D7_0817700	804,723-814,055(-)	RON5	rhoptry neck protein 5	-3.4	-3.4
PF3D7_0901300	67,334-68,625(+)	RIF	rifin	-3.4*	-3.4
PF3D7_1041000	1,632,398-1,633,665(+)	RIF	rifin	-3.4*	-3.4
PF3D7_1118300	693,215-699,458(+)	N/A	insulinase, putative	-3.4	-3.4
PF3D7_1136300	1,421,786-1,426,832(+)	TSN	tudor staphylococcal nuclease	-3.4	-3.4
PF3D7_1300200	30,605-31,881(-)	RIF	rifin	-3.4	-3.4
PF3D7_1327800	1,162,463-1,165,039(+)	N/A	ribose-phosphate pyrophosphokinase, putative	-3.4	-3.4
PF3D7_1336900	1,487,930-1,490,567(-)	cTrpRS	tryptophan--tRNA ligase	-3.4	-3.4
PF3D7_1343700	1,724,600-1,727,877(-)	Kelch13	kelch protein K13	-3.4	-3.4
PF3D7_1352500	2,092,297-2,094,680(-)	N/A	thioredoxin-related protein, putative	-3.4	-3.4
PF3D7_1358100	2,305,078-2,308,166(-)	N/A	Sas10 domain-containing protein, putative	-3.4	-3.4
PF3D7_1454400	2,232,798-2,236,926(+)	APP	aminopeptidase P	-3.4	-3.4
PF3D7_0421100	958,067-965,611(-)	VAR	erythrocyte membrane protein 1, PfEMP1	-3.3*	-3.3
PF3D7_0527200	1,132,901-1,135,534(-)	USP14	ubiquitin carboxyl-terminal hydrolase 14	-3.3	-3.3
PF3D7_1101300	73,244-74,442(-)	RIF	rifin	-3.3*	-3.3
PF3D7_1129300	1,131,284-1,137,072(-)	N/A	conserved Plasmodium protein, unknown function	-3.3	-3.3
PF3D7_1237000	1,537,454-1,540,646(+)	UBA2	SUMO-activating enzyme subunit 2	-3.3	-3.3
PF3D7_1358900	2,331,698-2,335,247(-)	N/A	GTP-binding protein, putative	-3.3	-3.3
PF3D7_1369500	2,769,414-2,773,904(+)	N/A	nuclear cap-binding protein subunit 1, putative	-3.3	-3.3
PF3D7_1372700	2,860,163-2,861,441(+)	RIF	rifin	-3.3*	-3.3
PF3D7_1461600	2,497,683-2,500,871(-)	SF3B2	splicing factor 3B subunit 2, putative	-3.3	-3.3
PF3D7_1467500	2,754,609-2,757,177(+)	N/A	DNA/RNA-binding protein KIN17, putative	-3.3	-3.3
PF3D7_0104300	188,420-201,324(+)	UBP1	ubiquitin carboxyl-terminal hydrolase 1, putative	-3.2	-3.2
PF3D7_0209800	403,095-406,706(-)	UAP56	ATP-dependent RNA helicase UAP56	-3.2	-3.2
PF3D7_0320300	844,881-848,142(+)	CCT5	T-complex protein 1 subunit epsilon	-3.2	-3.2
PF3D7_0403700	205,531-209,494(-)	CLF1	pre-mRNA-splicing factor CLF1, putative	-3.2	-3.2
PF3D7_0517700	742,798-745,633(+)	EIF3B	eukaryotic translation initiation factor 3 subunit B, putative	-3.2	-3.2
PF3D7_0621200	871,089-873,059(-)	PDX1	pyridoxine biosynthesis protein PDX1	-3.2	-3.2
PF3D7_0708800	393,813-399,112(+)	HSP110c	heat shock protein 110	-3.2	-3.2
PF3D7_0807600	388,027-395,335(-)	N/A	conserved Plasmodium protein, unknown function	-3.2	-3.2
PF3D7_1130400	1,168,333-1,171,161(+)	RPT5	26S protease regulatory subunit 6A, putative	-3.2	-3.2
PF3D7_1217800	698,771-699,388(-)	DPH3	diphthamide biosynthesis protein 3, putative	-3.2	-3.2
PF3D7_1338100	1,540,544-1,544,422(+)	RPN3	26S proteasome regulatory subunit RPN3, putative	-3.2	-3.2
PF3D7_1408200	300,579-306,041(-)	AP2-G2	AP2 domain transcription factor AP2-G2	-3.2	-3.2
PF3D7_1429800	1,170,179-1,175,688(+)	N/A	coatomer subunit beta, putative	-3.2	-3.2
PF3D7_0406100	322,950-325,688(-)	N/A	V-type proton ATPase subunit B	-3.1	-3.1
PF3D7_0705600	280,570-284,888(-)	N/A	RNA helicase, putative	-3.1	-3.1
PF3D7_0709000	402,385-406,341(+)	CRT	chloroquine resistance transporter	-3.1	-3.1
PF3D7_0800500	56,352-57,703(-)	RIF	rifin	-3.1*	-3.1
PF3D7_0816000	745,888-748,084(-)	RRB1	ribosome assembly protein RRB1, putative	-3.1	-3.1
PF3D7_0822600	996,626-1,000,388(+)	SEC23	protein transport protein SEC23	-3.1	-3.1
PF3D7_0905100	236,028-243,109(-)	NUP221	nucleoporin NUP221, putative	-3.1	-3.1
PF3D7_0936700	1,454,422-1,455,720(+)	N/A	lysophospholipase, putative	-3.1*	-3.1
PF3D7_0937800	1,495,579-1,503,336(-)	VAR	erythrocyte membrane protein 1, PfEMP1	-3.1	-3.1
PF3D7_1124300	961,072-964,480(+)	BDP7	bromodomain protein 7	-3.1	-3.1
PF3D7_1149300	1,982,068-1,984,327(+)	FIKK11	serine/threonine protein kinase, FIKK family	-3.1	-3.1
PF3D7_1203700	185,860-188,842(-)	NAPL	nucleosome assembly protein	-3.1	-3.1
PF3D7_1306900	322,848-325,071(+)	SNRPA	U1 small nuclear ribonucleoprotein A, putative	-3.1	-3.1
PF3D7_1320000	828,978-834,253(+)	GP1	golgi protein 1	-3.1	-3.1
PF3D7_1340000	1,601,698-1,603,554(-)	PSOP7	secreted ookinete protein, putative	-3.1	-3.1
PF3D7_1446200	1,892,457-1,895,957(-)	LAP	M17 leucyl aminopeptidase	-3.1	-3.1
PF3D7_0307700	328,477-336,120(-)	AKIT10	apicomplexan kinetochore protein 10, putative	-3	-3
PF3D7_0413200	603,166-604,456(-)	RIF	rifin	-3*	-3
PF3D7_0600500	26,557-27,830(+)	RIF	rifin	-3*	-3
PF3D7_0608800	361,326-363,964(+)	OAT	ornithine aminotransferase	-3	-3
PF3D7_0622200	903,432-906,428(-)	MIAB	tRNA-2-methylthio-N(6)-dimethylallyladenosine synthase	-3	-3
PF3D7_0627500	1,100,997-1,103,240(-)	DJ1	protein DJ-1	-3	-3
PF3D7_0806500	344,952-348,269(-)	N/A	DnaJ protein, putative	-3	-3
PF3D7_0817300	782,602-791,836(-)	N/A	conserved Plasmodium protein, unknown function	-3	-3
PF3D7_0822900	1,006,504-1,011,755(-)	PIC2	PhIL1-interacting candidate PIC2	-3	-3
PF3D7_0902300	101,962-105,349(-)	FIKK9.4	serine/threonine protein kinase, FIKK family	-3	-3
PF3D7_0910100	456,284-463,345(-)	N/A	exportin-7, putative	-3	-3
PF3D7_1104200	182,007-187,692(-)	SNF2L	chromatin remodeling protein	-3	-3
PF3D7_1143800	1,747,226-1,751,441(+)	CAP93	oocyst capsule protein Cap93, putative	-3	-3
PF3D7_1202600	148,054-155,532(-)	NEMF	nuclear export mediator factor NEMF, putative	-3	-3
PF3D7_1209300	428,007-433,172(-)	TRZ	telomere repeat-binding zinc finger protein	-3	-3
PF3D7_1345700	1,827,863-1,830,813(-)	IDH	isocitrate dehydrogenase [NADP], mitochondrial	-3	-3
PF3D7_1412800	515,932-519,380(-)	NMT	glycylpeptide N-tetradecanoyltransferase	-3	-3
PF3D7_1419800	821,701-824,646(-)	GR	glutathione reductase	-3	-3
PF3D7_1419800	821,701-824,646(-)	GR	glutathione reductase	-3	-3
PF3D7_API02100	5,162-5,548(+)	RPS8	apicoplast ribosomal protein S8	-3	-3
PF3D7_0100400	50,363-51,636(+)	RIF	rifin	-2.9	-2.9
PF3D7_0322000	928,124-929,640(-)	CYP19A	peptidyl-prolyl cis-trans isomerase	-2.9	-2.9
PF3D7_0400400	45,555-56,860(-)	VAR	erythrocyte membrane protein 1, PfEMP1	-2.9*	-2.9
PF3D7_0419600	869,788-872,102(+)	RANBP1	ran-specific GTPase-activating protein 1, putative	-2.9	-2.9
PF3D7_0515700	653,317-656,149(-)	GAP40	glideosome-associated protein 40, putative	-2.9	-2.9
PF3D7_0709600	429,537-433,997(-)	POP1	ribonucleases P/MRP protein subunit POP1, putative	-2.9	-2.9
PF3D7_0722500	956,747-958,325(-)	CWC15	pre-mRNA-splicing factor CWC15, putative	-2.9	-2.9
PF3D7_0727400	1,162,392-1,164,096(+)	N/A	proteasome subunit alpha type-5, putative	-2.9	-2.9
PF3D7_0913200	574,522-576,690(+)	EF-1beta	elongation factor 1-beta	-2.9	-2.9
PF3D7_1029800	1,211,524-1,213,888(-)	HPR2	heptatricopeptide repeat and RAP domain-containing protein, putative	-2.9	-2.9
PF3D7_1107700	326,603-329,176(+)	PES	pescadillo homolog	-2.9	-2.9
PF3D7_1132200	1,248,292-1,251,089(-)	TCP1	T-complex protein 1 subunit alpha	-2.9	-2.9
PF3D7_1217200	678,393-682,293(+)	MRD1	multiple RNA-binding domain-containing protein 1, putative	-2.9	-2.9
PF3D7_1338300	1,547,546-1,550,917(+)	EF-1gamma	elongation factor 1-gamma, putative	-2.9	-2.9
PF3D7_1366900	2,674,514-2,679,479(+)	N/A	conserved protein, unknown function	-2.9	-2.9
PF3D7_1401000	34,693-35,773(-)	GBPH	GBPH protein	-2.9*	-2.9
PF3D7_1441400	1,690,768-1,693,319(+)	FACT-S	FACT complex subunit SSRP1, putative	-2.9	-2.9
PF3D7_1451900	2,127,597-2,132,011(-)	TSR1	ribosome biogenesis protein TSR1, putative	-2.9	-2.9
PF3D7_1478800	3,242,408-3,244,072(-)	N/A	Plasmodium exported protein, unknown function	-2.9*	-2.9
PF3D7_0306400	297,490-300,880(+)	N/A	FAD-dependent glycerol-3-phosphate dehydrogenase, putative	-2.8	-2.8
PF3D7_0309300	397,397-401,232(+)	N/A	N2227-like protein, putative	-2.8	-2.8
PF3D7_0413600	616,407-618,468(-)	RPT3	26S protease regulatory subunit 6B, putative	-2.8	-2.8
PF3D7_0422500	1,029,062-1,038,336(+)	BRR2	pre-mRNA-splicing helicase BRR2, putative	-2.8	-2.8
PF3D7_0528100	1,157,507-1,162,257(-)	N/A	AP-1/2 complex subunit beta, putative	-2.8	-2.8
PF3D7_0600300	15,065-16,410(-)	RIF	rifin	-2.8	-2.8
PF3D7_0717700	764,201-766,451(-)	N/A	serine--tRNA ligase, putative	-2.8	-2.8
PF3D7_0729400	1,252,237-1,254,478(+)	N/A	ribosome biogenesis protein BRX1, putative	-2.8	-2.8
PF3D7_1001300	72,601-74,029(-)	N/A	Plasmodium exported protein (PHISTa), unknown function	-2.8*	-2.8
PF3D7_1018700	744,974-749,556(+)	N/A	conserved Plasmodium protein, unknown function	-2.8	-2.8
PF3D7_1121700	818,268-822,945(+)	GCN20	protein GCN20	-2.8	-2.8
PF3D7_1212500	551,620-554,600(-)	GAT	glycerol-3-phosphate 1-O-acyltransferase	-2.8	-2.8
PF3D7_1230800	1,263,243-1,266,561(+)	WTAP	pre-mRNA-splicing regulator WTAP, putative	-2.8	-2.8
PF3D7_1313800	588,141-599,917(-)	N/A	conserved Plasmodium membrane protein, unknown function	-2.8	-2.8
PF3D7_1337800	1,527,826-1,531,730(-)	CDPK5	calcium-dependent protein kinase 5	-2.8*	-2.8
PF3D7_1419700	819,039-821,674(+)	EIF3H	eukaryotic translation initiation factor 3 subunit H, putative	-2.8	-2.8
PF3D7_1422700	913,234-917,625(+)	N/A	conserved protein, unknown function	-2.8	-2.8
PF3D7_1459000	2,420,234-2,423,452(+)	DBP5	ATP-dependent RNA helicase DBP5	-2.8	-2.8
PF3D7_0221800	871,835-873,795(+)	N/A	hypothetical protein	-2.7*	-2.7
PF3D7_0306900	309,572-312,482(+)	N/A	40S ribosomal protein S23, putative	-2.7	-2.7
PF3D7_0318100	743,870-745,191(+)	STOML	stomatin-like protein, putative	-2.7	-2.7
PF3D7_0507800	320,839-327,413(+)	N/A	conserved protein, unknown function	-2.7	-2.7
PF3D7_0606100	257,163-260,505(+)	N/A	RNA-binding protein, putative	-2.7	-2.7
PF3D7_0617700	741,269-742,406(-)	RIF	rifin	-2.7*	-2.7
PF3D7_0732400	1,399,452-1,400,682(-)	RIF	rifin	-2.7*	-2.7
PF3D7_0800400	52,760-53,982(-)	RIF	rifin	-2.7	-2.7
PF3D7_0812400	621,441-624,649(-)	KARalpha	karyopherin alpha	-2.7	-2.7
PF3D7_0830600	1,301,831-1,305,620(+)	N/A	Plasmodium exported protein (PHISTc), unknown function	-2.7	-2.7
PF3D7_0922600	915,914-918,790(+)	N/A	glutamine synthetase, putative	-2.7	-2.7
PF3D7_1036300	1,432,498-1,434,786(+)	DBLMSP2	duffy binding-like merozoite surface protein 2	-2.7*	-2.7
PF3D7_1225700	1,038,977-1,044,259(-)	N/A	VAC14 domain-containing protein, putative	-2.7	-2.7
PF3D7_1248900	2,002,325-2,004,499(-)	RPT6	26S protease regulatory subunit 8, putative	-2.7	-2.7
PF3D7_1323400	971,388-973,888(-)	RPL23	60S ribosomal protein L23	-2.7	-2.7
PF3D7_1358500	2,318,416-2,321,089(+)	N/A	zinc finger protein, putative	-2.7	-2.7
PF3D7_1414300	570,027-571,644(+)	N/A	60S ribosomal protein L10, putative	-2.7	-2.7
PF3D7_1445900	1,884,566-1,889,117(+)	DDX17	ATP-dependent RNA helicase DDX17	-2.7	-2.7
PF3D7_0112200	463,764-471,891(+)	MRP1	multidrug resistance-associated protein 1	-2.6	-2.6
PF3D7_0215400	634,417-639,395(-)	N/A	WD repeat-containing protein, putative	-2.6	-2.6
PF3D7_0409400	445,327-448,141(+)	DnaJ	chaperone protein DnaJ	-2.6	-2.6
PF3D7_0421200	967,087-968,273(+)	RIF	rifin	-2.6*	-2.6
PF3D7_0505500	238,878-243,954(-)	MSH6	DNA mismatch repair protein MSH6, putative	-2.6	-2.6
PF3D7_0524400	1,013,254-1,015,395(-)	RBG1	ribosome-interacting GTPase 1, putative	-2.6	-2.6
PF3D7_0525100	1,040,922-1,043,921(+)	ACS10	acyl-CoA synthetase	-2.6	-2.6
PF3D7_0529000	1,186,294-1,190,130(-)	TIP	T-cell immunomodulatory protein homolog, putative	-2.6	-2.6
PF3D7_0626700	1,074,341-1,076,871(+)	N/A	ATPase	-2.6	-2.6
PF3D7_0807900	401,761-404,190(+)	TyrRS	tyrosine--tRNA ligase	-2.6	-2.6
PF3D7_0922100	894,280-901,286(+)	N/A	ubiquitin-like protein, putative	-2.6	-2.6
PF3D7_1100800	59,294-60,395(+)	MC-2TM	Pfmc-2TM Maurer's cleft two transmembrane protein	-2.6	-2.6
PF3D7_1121300	801,809-808,198(-)	TKL2	tyrosine kinase-like protein	-2.6	-2.6
PF3D7_1207800	354,195-357,606(-)	N/A	conserved Plasmodium protein, unknown function	-2.6	-2.6
PF3D7_1252900	2,161,958-2,163,896(-)	N/A	Plasmodium exported protein, unknown function	-2.6*	-2.6
PF3D7_1309700	440,240-445,360(+)	VPS18	vacuolar protein sorting-associated protein 18, putative	-2.6	-2.6
PF3D7_1333600	1,372,985-1,377,791(-)	UTP4	U3 small nucleolar RNA-associated protein 4, putative	-2.6	-2.6
PF3D7_1349200	1,971,557-1,974,585(-)	GluRS	glutamate--tRNA ligase	-2.6	-2.6
PF3D7_1360800	2,434,692-2,439,303(+)	FLN	falcilysin	-2.6	-2.6
PF3D7_1412600	509,238-511,218(-)	DHS	deoxyhypusine synthase	-2.6	-2.6
PF3D7_1437200	1,506,995-1,511,703(-)	N/A	ribonucleoside-diphosphate reductase large subunit, putative	-2.6	-2.6
PF3D7_API01300	1,667-2,239(+)	RPL4	50S ribosomal protein L4, putative	-2.6*	-2.6
PF3D7_0109800	380,254-382,568(+)	cPheRS	phenylalanine--tRNA ligase alpha subunit	-2.5	-2.5
PF3D7_0115400	598,465-599,472(+)	N/A	stevor	-2.5*	-2.5
PF3D7_0200200	33,030-34,259(-)	RIF	rifin	-2.5	-2.5
PF3D7_0214900	609,924-616,306(+)	RON6	rhoptry neck protein 6	-2.5	-2.5
PF3D7_0307100	312,534-313,923(-)	RPS12	40S ribosomal protein S12, putative	-2.5	-2.5
PF3D7_0507900	327,656-328,316(+)	N/A	conserved Plasmodium protein, unknown function	-2.5	-2.5
PF3D7_0519600	811,849-815,452(+)	N/A	zinc finger protein, putative	-2.5	-2.5
PF3D7_0725400	1,078,691-1,080,123(+)	N/A	conserved Plasmodium protein, unknown function	-2.5	-2.5
PF3D7_1003800	171,827-177,146(-)	EFTUD2	U5 small nuclear ribonucleoprotein component, putative	-2.5	-2.5
PF3D7_1027100	1,133,359-1,136,667(-)	MPP10	U3 small nucleolar ribonucleoprotein protein MPP10, putative	-2.5	-2.5
PF3D7_1034400	1,366,770-1,369,652(-)	SDHA	flavoprotein subunit of succinate dehydrogenase	-2.5	-2.5
PF3D7_1041100	1,635,596-1,636,779(+)	RIF	rifin	-2.5*	-2.5
PF3D7_1129400	1,137,082-1,140,631(-)	NSUN3	RNA cytosine C(5)-methyltransferase, putative	-2.5	-2.5
PF3D7_1145400	1,800,111-1,804,509(-)	DYN1	dynamin-like protein	-2.5	-2.5
PF3D7_1227100	1,092,884-1,096,419(-)	DH60	DNA helicase 60	-2.5	-2.5
PF3D7_1316600	690,695-695,288(+)	CCT	choline-phosphate cytidylyltransferase	-2.5	-2.5
PF3D7_1318800	772,927-778,390(-)	SEC63	translocation protein SEC63, putative	-2.5	-2.5
PF3D7_1323700	981,651-984,211(+)	GAPM1	glideosome associated protein with multiple membrane spans 1	-2.5	-2.5
PF3D7_1335300	1,428,350-1,439,462(-)	RH2b	reticulocyte binding protein 2 homologue b	-2.5*	-2.5
PF3D7_1342600	1,673,239-1,677,299(+)	MyoA	myosin A	-2.5	-2.5
PF3D7_1351400	2,051,487-2,053,580(+)	N/A	60S ribosomal protein L17, putative	-2.5	-2.5
PF3D7_1434300	1,370,611-1,375,278(+)	HOP	Hsp70/Hsp90 organizing protein	-2.5	-2.5
PF3D7_1451000	2,084,719-2,087,663(-)	N/A	conserved Plasmodium protein, unknown function	-2.5	-2.5
PF3D7_0102500	109,005-117,516(-)	EBA181	erythrocyte binding antigen-181	-2.4	-2.4
PF3D7_0302900	151,935-158,150(-)	N/A	exportin-1, putative	-2.4	-2.4
PF3D7_0311100	470,535-473,737(-)	N/A	pre-mRNA splicing factor, putative	-2.4	-2.4
PF3D7_0317600	724,394-726,450(+)	RPS11	40S ribosomal protein S11, putative	-2.4	-2.4
PF3D7_0319500	815,119-817,437(+)	N/A	RNA-binding protein, putative	-2.4	-2.4
PF3D7_0322100	930,302-933,014(-)	Prt1	mRNA-capping enzyme subunit beta	-2.4	-2.4
PF3D7_0410000	464,039-468,171(-)	EVP1	erythrocyte vesicle protein 1	-2.4	-2.4
PF3D7_0422700	1,039,634-1,041,812(+)	EIF4A3	eukaryotic initiation factor 4A-III, putative	-2.4	-2.4
PF3D7_0502400	109,846-112,484(-)	MSP8	merozoite surface protein 8	-2.4	-2.4
PF3D7_0515000	620,377-624,323(-)	CWC2	pre-mRNA-splicing factor CWC2, putative	-2.4	-2.4
PF3D7_0608700	357,303-361,171(+)	CCT6	T-complex protein 1 subunit zeta	-2.4	-2.4
PF3D7_0701600	70,781-72,205(+)	MC-2TM	Pfmc-2TM Maurer's cleft two transmembrane protein	-2.4*	-2.4
PF3D7_0832500	1,402,567-1,403,711(-)	RIF	rifin	-2.4*	-2.4
PF3D7_1007200	287,506-291,608(-)	N/A	rho GTPase-activating protein, putative	-2.4	-2.4
PF3D7_1008100	329,517-343,662(+)	PHD1	PHD finger protein PHD1	-2.4	-2.4
PF3D7_1012900	495,293-499,172(-)	ATG18	autophagy-related protein 18	-2.4	-2.4
PF3D7_1017600	704,574-708,773(+)	N/A	conserved Plasmodium protein, unknown function	-2.4	-2.4
PF3D7_1103000	138,646-139,034(+)	N/A	conserved Plasmodium protein, unknown function	-2.4	-2.4
PF3D7_1123900	944,850-946,524(+)	SNU13	13 kDa ribonucleoprotein-associated protein, putative	-2.4	-2.4
PF3D7_1133300	1,289,824-1,292,127(+)	CDC50B	cell division control protein CDC50B	-2.4	-2.4
PF3D7_1142400	1,701,397-1,703,791(-)	CPO	coproporphyrinogen-III oxidase	-2.4	-2.4
PF3D7_1317100	711,294-715,548(+)	MCM4	DNA replication licensing factor MCM4	-2.4	-2.4
PF3D7_1352700	2,101,043-2,109,710(+)	AQR	intron-binding protein aquarius, putative	-2.4	-2.4
PF3D7_1402800	100,564-106,014(+)	N/A	conserved Plasmodium protein, unknown function	-2.4	-2.4
PF3D7_1405800	200,101-204,702(-)	BOP1	ribosome biogenesis protein BOP1, putative	-2.4	-2.4
PF3D7_1416500	667,206-669,129(+)	GDH1	NADP-specific glutamate dehydrogenase	-2.4	-2.4
PF3D7_1423800	967,040-972,619(+)	VPS3	vacuolar protein sorting-associated protein 3, putative	-2.4	-2.4
PF3D7_1438500	1,557,114-1,561,108(-)	CPSF3	cleavage and polyadenylation specificity factor subunit 3, putative	-2.4	-2.4
PF3D7_1445200	1,855,451-1,859,752(+)	MAK5	ATP-dependent RNA helicase MAK5, putative	-2.4	-2.4
PF3D7_1463900	2,584,086-2,590,847(-)	RON11	rhoptry neck protein 11, putative	-2.4	-2.4
PF3D7_0104200	182,205-184,820(-)	N/A	StAR-related lipid transfer protein	-2.3	-2.3
PF3D7_0209100	380,935-384,245(-)	PATPL1	patatin-like phospholipase 1	-2.3	-2.3
PF3D7_0212100	483,322-489,702(+)	N/A	conserved Plasmodium protein, unknown function	-2.3	-2.3
PF3D7_0212600	522,339-524,405(+)	SPATR	secreted protein with altered thrombospondin repeat domain	-2.3	-2.3
PF3D7_0307200	314,714-316,835(-)	N/A	60S ribosomal protein L7, putative	-2.3	-2.3
PF3D7_0415900	697,475-700,443(-)	N/A	60S ribosomal protein L15, putative	-2.3	-2.3
PF3D7_0609700	412,443-420,258(+)	KIC6	protein KIC6	-2.3	-2.3
PF3D7_0618300	767,672-769,944(+)	N/A	60S ribosomal protein L27a, putative	-2.3	-2.3
PF3D7_0624600	998,548-1,009,457(+)	ISWI	ISWI chromatin-remodeling complex ATPase	-2.3	-2.3
PF3D7_0630900	1,290,623-1,293,448(-)	HAS1	ATP-dependent RNA helicase HAS1	-2.3	-2.3
PF3D7_0631800	1,329,771-1,330,963(+)	RIF	rifin	-2.3*	-2.3
PF3D7_0713000	602,141-603,381(+)	RIF	rifin	-2.3*	-2.3
PF3D7_0807700	395,356-399,048(-)	DegP	serine protease DegP	-2.3	-2.3
PF3D7_0811300	565,878-573,416(+)	CAF1	CCR4-associated factor 1	-2.3	-2.3
PF3D7_1008400	346,376-349,197(-)	RPT2	26S protease regulatory subunit 4, putative	-2.3	-2.3
PF3D7_1009400	381,136-382,816(+)	ZNF2	zinc finger protein, putative	-2.3	-2.3
PF3D7_1105400	235,266-238,856(-)	RPS4	40S ribosomal protein S4, putative	-2.3	-2.3
PF3D7_1113500	523,510-526,869(+)	N/A	GTP-binding protein, putative	-2.3	-2.3
PF3D7_1129900	1,155,616-1,158,343(+)	MFR5	major facilitator superfamily-related transporter, putative	-2.3	-2.3
PF3D7_1142500	1,705,435-1,706,918(-)	RPL28	60S ribosomal protein L28	-2.3	-2.3
PF3D7_1147400	1,888,273-1,889,408(-)	N/A	COX2 transmembrane domain-containing protein, putative	-2.3	-2.3
PF3D7_1149800	2,006,706-2,007,829(+)	RIF	rifin	-2.3*	-2.3
PF3D7_1200100	16,973-24,497(+)	VAR	erythrocyte membrane protein 1, PfEMP1	-2.3	-2.3
PF3D7_1200300	30,078-31,261(-)	RIF	rifin	-2.3*	-2.3
PF3D7_1255100	2,238,210-2,239,417(+)	RIF	rifin	-2.3*	-2.3
PF3D7_1304100	221,623-225,748(-)	LigI	DNA ligase I	-2.3	-2.3
PF3D7_1323100	965,440-967,252(-)	N/A	60S ribosomal protein L6, putative	-2.3	-2.3
PF3D7_1329000	1,217,710-1,226,469(-)	N/A	DNA-directed RNA polymerase III subunit RPC1, putative	-2.3	-2.3
PF3D7_1329400	1,242,635-1,247,339(+)	AMPD	AMP deaminase	-2.3	-2.3
PF3D7_1341300	1,635,428-1,638,062(+)	N/A	60S ribosomal protein L18-2, putative	-2.3	-2.3
PF3D7_1361000	2,444,905-2,447,446(-)	PRMT5	protein arginine N-methyltransferase 5, putative	-2.3	-2.3
PF3D7_1401600	60,100-64,491(-)	N/A	Plasmodium exported protein (PHISTb), unknown function	-2.3	-2.3
PF3D7_1421500	884,235-885,074(+)	TIM8	mitochondrial import inner membrane translocase subunit TIM8, putative	-2.3	-2.3
PF3D7_1439400	1,600,284-1,602,646(-)	N/A	cytochrome b-c1 complex subunit Rieske, putative	-2.3	-2.3
PF3D7_1440200	1,638,717-1,647,251(+)	SPP	stromal-processing peptidase, putative	-2.3	-2.3
PF3D7_1442300	1,712,163-1,714,843(-)	tRIP	tRNA import protein tRIP	-2.3	-2.3
PF3D7_1449300	2,016,601-2,020,055(+)	BRF1	transcription factor IIIb subunit, putative	-2.3	-2.3
PF3D7_1457700	2,366,520-2,372,154(+)	N/A	large ribosomal subunit nuclear export factor, putative	-2.3	-2.3
PF3D7_0100200	38,982-40,207(-)	RIF	rifin	-2.2	-2.2
PF3D7_0201900	90,205-100,157(-)	EMP3	erythrocyte membrane protein 3	-2.2	-2.2
PF3D7_0219700	783,271-784,917(-)	GEXP20	Plasmodium exported protein (PHISTc), unknown function	-2.2	-2.2
PF3D7_0316700	673,290-676,084(+)	YOP1	protein YOP1, putative	-2.2	-2.2
PF3D7_0321800	912,017-921,435(+)	N/A	WD repeat-containing protein, putative	-2.2	-2.2
PF3D7_0321900	921,776-928,618(+)	CARL	cyclic amine resistance locus protein	-2.2	-2.2
PF3D7_0408500	408,485-411,102(-)	FEN1	flap endonuclease 1	-2.2	-2.2
PF3D7_0423900	1,077,575-1,078,515(-)	N/A	probable protein, unknown function	-2.2	-2.2
PF3D7_0509800	409,403-415,758(+)	PI4KB	phosphatidylinositol 4-kinase beta	-2.2	-2.2
PF3D7_0604100	170,776-178,985(-)	SIP2	AP2 domain transcription factor	-2.2	-2.2
PF3D7_0606700	281,991-287,880(+)	N/A	coatomer alpha subunit, putative	-2.2	-2.2
PF3D7_0613300	539,725-545,452(-)	ROP14	rhoptry protein ROP14	-2.2	-2.2
PF3D7_0613800	565,925-579,231(+)	ApiAP2	AP2 domain transcription factor, putative	-2.2	-2.2
PF3D7_0617200	714,972-720,182(+)	N/A	BFR1 domain-containing protein, putative	-2.2	-2.2
PF3D7_0617600	738,020-739,535(-)	N/A	stevor	-2.2*	-2.2
PF3D7_0618000	757,278-761,654(+)	N/A	conserved Plasmodium membrane protein, unknown function	-2.2	-2.2
PF3D7_0619200	799,040-803,205(+)	N/A	conserved Plasmodium protein, unknown function	-2.2	-2.2
PF3D7_0802400	171,844-174,406(+)	N/A	cyclin-like protein, putative	-2.2	-2.2
PF3D7_0802600	180,040-188,229(+)	ACbeta	adenylyl cyclase beta	-2.2	-2.2
PF3D7_0804300	241,609-244,804(+)	N/A	zinc finger protein, putative	-2.2	-2.2
PF3D7_0901900	85,707-88,318(-)	N/A	probable protein, unknown function	-2.2*	-2.2
PF3D7_1028400	1,169,547-1,171,684(+)	N/A	ribosome biogenesis protein RPF2, putative	-2.2	-2.2
PF3D7_1040200	1,605,876-1,607,228(+)	N/A	stevor	-2.2*	-2.2
PF3D7_1104400	196,227-198,859(+)	Trx-mero	thioredoxin-like mero protein	-2.2	-2.2
PF3D7_1119900	748,255-755,195(+)	SEC16	protein transport protein SEC16, putative	-2.2	-2.2
PF3D7_1134800	1,367,023-1,368,903(+)	N/A	coatomer subunit delta	-2.2	-2.2
PF3D7_1144300	1,759,227-1,760,663(-)	RPL41	60S ribosomal protein L41	-2.2	-2.2
PF3D7_1205100	222,428-225,423(-)	SEPSECS	O-phosphoseryl-tRNA(Sec) selenium transferase, putative	-2.2	-2.2
PF3D7_1225800	1,044,957-1,050,130(+)	UBA1	ubiquitin-activating enzyme E1	-2.2	-2.2
PF3D7_1231800	1,312,553-1,320,504(+)	N/A	asparagine-rich protein, putative	-2.2	-2.2
PF3D7_1234800	1,451,196-1,457,549(+)	SF3B3	splicing factor 3B subunit 3, putative	-2.2	-2.2
PF3D7_1356900	2,262,738-2,265,705(-)	PK5	protein kinase 5	-2.2	-2.2
PF3D7_1367800	2,701,228-2,704,776(+)	PSOP2	secreted ookinete protein, putative	-2.2*	-2.2
PF3D7_1372400	2,850,369-2,853,482(+)	ACS4	acyl-CoA synthetase	-2.2*	-2.2
PF3D7_1407300	263,070-267,617(+)	PRP38B	pre-mRNA-splicing factor 38B, putative	-2.2	-2.2
PF3D7_1414800	599,435-601,403(-)	SMB1	small nuclear ribonucleoprotein-associated protein B, putative	-2.2	-2.2
PF3D7_1430300	1,191,911-1,200,002(-)	N/A	acid phosphatase, putative	-2.2	-2.2
PF3D7_1434600	1,403,360-1,407,209(+)	METAP2	methionine aminopeptidase 2	-2.2	-2.2
PF3D7_1437000	1,502,507-1,505,459(+)	NAT8	N-acetyltransferase, GNAT family, putative	-2.2	-2.2
PF3D7_1439900	1,621,742-1,624,074(+)	TIM	triosephosphate isomerase	-2.2	-2.2
PF3D7_1445300	1,859,926-1,862,497(+)	N/A	ribosomal protein S29, mitochondrial, putative	-2.2	-2.2
PF3D7_1447300	1,936,324-1,937,700(+)	N/A	ribosomal protein S14, mitochondrial, putative	-2.2	-2.2
PF3D7_0205900	234,461-239,124(+)	RPN1	26S proteasome regulatory subunit RPN1, putative	-2.1	-2.1
PF3D7_0423800	1,075,910-1,077,829(+)	CyRPA	cysteine-rich protective antigen	-2.1	-2.1
PF3D7_0424200	1,085,641-1,091,369(-)	RH4	reticulocyte binding protein homologue 4	-2.1*	-2.1
PF3D7_0503100	126,662-128,917(-)	IspE	4-diphosphocytidyl-2-C-methyl-D-erythritol kinase, putative	-2.1	-2.1
PF3D7_0511700	518,405-520,655(+)	CGI121	EKC/KEOPS complex subunit CGI121	-2.1	-2.1
PF3D7_0525000	1,034,754-1,039,424(+)	N/A	zinc finger protein, putative	-2.1	-2.1
PF3D7_0526500	1,090,492-1,095,184(+)	N/A	Suf domain-containing protein, putative	-2.1	-2.1
PF3D7_0608000	335,107-337,484(-)	DPH7	diphthine methyltransferase, putative	-2.1	-2.1
PF3D7_0703500	133,470-143,247(+)	N/A	erythrocyte membrane-associated antigen	-2.1	-2.1
PF3D7_0723900	1,000,342-1,005,611(-)	N/A	RNA-binding protein, putative	-2.1	-2.1
PF3D7_0732200	1,390,711-1,392,043(+)	RIF	rifin	-2.1*	-2.1
PF3D7_0807300	380,766-383,025(+)	RAB18	ras-related protein Rab-18	-2.1	-2.1
PF3D7_0811500	579,007-582,905(+)	CARM1	histone-arginine methyltransferase CARM1, putative	-2.1	-2.1
PF3D7_0904900	224,609-233,976(-)	CuTP	copper-transporting ATPase	-2.1	-2.1
PF3D7_0925900	1,039,462-1,042,118(+)	LCN	lipocalin	-2.1	-2.1
PF3D7_0933600	1,330,167-1,333,406(-)	QCR1	mitochondrial-processing peptidase subunit beta, putative	-2.1	-2.1
PF3D7_1008900	368,805-370,636(-)	AK1	adenylate kinase	-2.1	-2.1
PF3D7_1108400	363,945-366,461(+)	CK2alpha	casein kinase 2, alpha subunit	-2.1	-2.1
PF3D7_1136500	1,431,881-1,435,170(-)	CK1	casein kinase 1	-2.1	-2.1
PF3D7_1136500	1,431,881-1,435,170(-)	CK1	casein kinase 1	-2.1	-2.1
PF3D7_1247400	1,954,020-1,957,694(-)	FKBP35	peptidyl-prolyl cis-trans isomerase FKBP35	-2.1	-2.1
PF3D7_1340900	1,625,796-1,629,643(+)	PiT	sodium-dependent phosphate transporter	-2.1	-2.1
PF3D7_1357500	2,280,953-2,284,450(+)	N/A	DNA helicase, putative	-2.1	-2.1
PF3D7_1373300	2,877,908-2,879,141(+)	RIF	rifin	-2.1*	-2.1
PF3D7_1423200	932,326-935,581(+)	CYP52	peptidyl-prolyl cis-trans isomerase	-2.1	-2.1
PF3D7_1428300	1,104,979-1,107,504(-)	N/A	proliferation-associated protein 2g4, putative	-2.1	-2.1
PF3D7_1440300	1,638,717-1,641,760(+)	PBGS	porphobilinogen synthase	-2.1	-2.1
PF3D7_1450600	2,075,586-2,077,349(-)	N/A	S-adenosylmethionine-dependent methyltransferase, putative	-2.1	-2.1
PF3D7_1464000	2,591,296-2,594,206(-)	N/A	YL1 nuclear protein, putative	-2.1	-2.1
PF3D7_1468800	2,827,067-2,830,703(-)	U2AF2	splicing factor U2AF large subunit, putative	-2.1	-2.1
PF3D7_1471200	2,911,299-2,915,962(+)	SulP	inorganic anion exchanger, inorganic anion antiporter	-2.1	-2.1
PF3D7_0301100	76,494-77,474(+)	N/A	Plasmodium exported protein (hyp13), unknown function	-2*	-2
PF3D7_0309600	406,534-408,869(+)	PfP2	60S acidic ribosomal protein P2	-2	-2
PF3D7_0400900	69,961-71,113(-)	RIF	rifin	-2*	-2
PF3D7_0500400	33,056-34,378(-)	RIF	rifin	-2*	-2
PF3D7_0508400	344,931-346,744(+)	N/A	CFA20 domain-containing protein, putative	-2	-2
PF3D7_0522300	902,269-905,399(-)	N/A	18S rRNA (guanine-N(7))-methyltransferase, putative	-2	-2
PF3D7_0621800	890,901-892,882(+)	N/A	nascent polypeptide-associated complex subunit alpha, putative	-2	-2
PF3D7_0716800	731,974-734,370(-)	EIF3I	eukaryotic translation initiation factor 3 subunit I, putative	-2	-2
PF3D7_0717500	755,098-758,456(+)	CDPK4	calcium-dependent protein kinase 4	-2	-2
PF3D7_0720700	889,883-899,213(+)	PX1	phosphoinositide-binding protein PX1	-2	-2
PF3D7_0820000	900,195-908,628(-)	SRCAP	Snf2-related CBP activator, putative	-2	-2
PF3D7_0823500	1,036,973-1,038,764(-)	IMC1i	inner membrane complex protein 1i, putative	-2	-2
PF3D7_0832400	1,399,560-1,400,583(-)	N/A	stevor	-2*	-2
PF3D7_0916700	696,194-702,782(-)	HoMu	RNA-binding protein musashi, putative	-2	-2
PF3D7_0926700	1,089,380-1,092,648(+)	NADSYN	glutamine-dependent NAD(+) synthetase, putative	-2	-2
PF3D7_1249800	2,029,764-2,040,460(-)	THO2	THO complex subunit 2, putative	-2	-2
PF3D7_1316500	685,253-689,503(+)	PRP40	pre-mRNA-processing factor 40, putative	-2	-2
PF3D7_1329100	1,226,639-1,235,365(-)	MyoF	myosin F, putative	-2	-2
PF3D7_1337300	1,502,688-1,506,534(+)	N/A	exoribonuclease, putative	-2	-2
PF3D7_1353400	2,139,411-2,143,719(+)	N/A	Ran-binding protein, putative	-2	-2
PF3D7_1442600	1,730,087-1,740,916(+)	TREP	TRAP-like protein	-2	-2
PF3D7_0110500	396,580-403,838(+)	BDP3	bromodomain protein 3, putative	2	2
PF3D7_0206600	268,187-270,646(-)	N/A	DNA-directed RNA polymerase III subunit RPC10, putative	2	2
PF3D7_0208100	327,442-335,433(+)	N/A	C2 domain-containing protein 5, putative	2	2
PF3D7_0208300	337,310-343,223(+)	N/A	conserved Plasmodium protein, unknown function	2	2
PF3D7_0407100	361,974-364,336(+)	N/A	methyltransferase, putative	2	2
PF3D7_0410900	490,388-494,260(-)	AKIT7	apicomplexan kinetochore protein 7, putative	2	2
PF3D7_0520700	845,538-848,991(-)	N/A	CDC73 domain-containing protein, putative	2	2
PF3D7_0610500	444,549-446,775(-)	N/A	peptidyl-tRNA hydrolase PTRHD1, putative	2	2
PF3D7_0612700	525,736-527,850(-)	P12	6-cysteine protein P12	2	2
PF3D7_0614400	602,024-605,863(+)	CWF7	pre-mRNA-splicing factor CWF7, putative	2	2
PF3D7_0706000	292,228-297,493(+)	N/A	importin-7, putative	2	2
PF3D7_0710300	472,306-474,069(-)	N/A	conserved protein, unknown function	2	2
PF3D7_0727300	1,159,604-1,162,222(-)	DNMT	DNA (cytosine-5)-methyltransferase	2	2
PF3D7_0817100	774,134-777,131(+)	N/A	tRNA modification GTPase, putative	2	2
PF3D7_0820900	939,305-944,689(-)	N/A	conserved Plasmodium protein, unknown function	2	2
PF3D7_0903300	138,715-151,403(+)	N/A	conserved protein, unknown function	2	2
PF3D7_0911300	511,467-521,529(+)	CRMP1	cysteine repeat modular protein 1	2*	2
PF3D7_0924400	987,949-993,032(+)	N/A	conserved Plasmodium protein, unknown function	2	2
PF3D7_0925200	1,017,310-1,018,970(+)	RRP8	ribosomal RNA-processing protein 8, putative	2	2
PF3D7_1012000	462,633-467,542(+)	N/A	RING zinc finger protein, putative	2	2
PF3D7_1017700	708,922-711,037(+)	N/A	conserved Plasmodium protein, unknown function	2	2
PF3D7_1121900	835,823-837,872(-)	PDK1	3-phosphoinositide-dependent protein kinase 1	2	2
PF3D7_1216200	647,969-650,704(+)	N/A	glycerol-3-phosphate dehydrogenase [NAD(+)], putative	2	2
PF3D7_1223800	971,186-972,341(+)	YHM2	citrate/oxoglutarate carrier protein, putative	2	2
PF3D7_1238900	1,612,601-1,618,965(-)	PK2	protein kinase 2	2	2
PF3D7_1242600	1,800,215-1,802,786(+)	N/A	protein farnesyltransferase subunit alpha	2	2
PF3D7_1246600	1,936,019-1,937,985(+)	BUD13	pre-mRNA-splicing factor CWC26, putative	2	2
PF3D7_1334100	1,392,263-1,396,454(-)	ORC4	origin recognition complex subunit 4, putative	2	2
PF3D7_1337000	1,491,206-1,494,872(-)	N/A	mitochondrial intermediate peptidase, putative	2	2
PF3D7_1354600	2,175,867-2,177,361(-)	N/A	60S ribosomal protein L7, putative	2	2
PF3D7_1412900	519,028-523,889(+)	N/A	ubiquitin-conjugating enzyme E2, putative	2	2
PF3D7_1412900	519,028-523,889(+)	N/A	ubiquitin-conjugating enzyme E2, putative	2	2
PF3D7_1477800	3,207,055-3,208,478(+)	ACBP	acyl-CoA binding protein	2	2
PF3D7_0205400	222,830-225,455(+)	N/A	PCI domain-containing protein, putative	2.1	2.1
PF3D7_0210300	422,574-425,116(-)	N/A	monocarboxylate transporter, putative	2.1	2.1
PF3D7_0213100	537,390-540,199(+)	SIS1	protein SIS1	2.1	2.1
PF3D7_0219900	790,390-792,432(+)	N/A	Plasmodium exported protein, unknown function	2.1	2.1
PF3D7_0405300	282,403-288,297(-)	LISP2	liver specific protein 2, putative	2.1	2.1
PF3D7_0409000	427,283-435,517(-)	N/A	conserved Plasmodium protein, unknown function	2.1	2.1
PF3D7_0415500	688,057-689,439(+)	CBP20	nuclear cap-binding protein subunit 2, putative	2.1	2.1
PF3D7_0528300	1,166,047-1,169,378(-)	N/A	conserved protein, unknown function	2.1	2.1
PF3D7_0529900	1,219,683-1,223,261(-)	N/A	RING zinc finger protein, putative	2.1	2.1
PF3D7_0610600	449,004-452,099(+)	CDPK2	calcium-dependent protein kinase 2	2.1	2.1
PF3D7_0703800	149,804-152,980(+)	N/A	conserved Plasmodium protein, unknown function	2.1	2.1
PF3D7_0707400	343,620-346,688(+)	N/A	AAA family ATPase, putative	2.1	2.1
PF3D7_0714100	646,719-648,767(-)	N/A	MAATS1 domain-containing protein, putative	2.1	2.1
PF3D7_0725200	1,070,594-1,072,029(+)	N/A	mago nashi protein homologue, putative	2.1	2.1
PF3D7_0806700	353,841-362,906(+)	N/A	conserved Plasmodium membrane protein, unknown function	2.1	2.1
PF3D7_0807000	367,780-372,978(+)	N/A	YEATS domain-containing protein, putative	2.1	2.1
PF3D7_0809900	507,486-512,862(-)	JmjC1	JmjC domain-containing protein 1, putative	2.1	2.1
PF3D7_0826000	1,108,918-1,112,872(+)	N/A	conserved Plasmodium protein, unknown function	2.1	2.1
PF3D7_0829100	1,251,559-1,253,831(+)	CCDC124	coiled-coil domain-containing protein 124, putative	2.1	2.1
PF3D7_0907600	359,594-363,767(+)	N/A	translation initiation factor SUI1, putative	2.1	2.1
PF3D7_0910300	475,004-477,689(+)	N/A	conserved protein, unknown function	2.1	2.1
PF3D7_0922700	918,958-921,672(-)	PRP18	pre-mRNA-splicing factor 18, putative	2.1	2.1
PF3D7_0923400	949,967-954,244(+)	N/A	conserved Plasmodium protein, unknown function	2.1	2.1
PF3D7_0924200	979,992-984,808(+)	N/A	heptatricopeptide repeat-containing protein, putative	2.1	2.1
PF3D7_1021000	848,471-850,485(-)	N/A	conserved protein, unknown function	2.1	2.1
PF3D7_1036900	1,452,558-1,460,998(-)	N/A	conserved Plasmodium protein, unknown function	2.1	2.1
PF3D7_1122800	871,050-877,707(+)	CDPK6	calcium-dependent protein kinase 6	2.1	2.1
PF3D7_1141700	1,669,907-1,671,894(+)	N/A	OTU domain-containing protein, putative	2.1	2.1
PF3D7_1241900	1,783,520-1,787,102(+)	N/A	tetratricopeptide repeat protein, putative	2.1	2.1
PF3D7_1304600	236,907-241,351(+)	N/A	conserved Plasmodium protein, unknown function	2.1	2.1
PF3D7_1305900	279,287-282,199(-)	N/A	conserved Plasmodium protein, unknown function	2.1	2.1
PF3D7_1306000	283,370-287,947(+)	N/A	conserved Plasmodium protein, unknown function	2.1	2.1
PF3D7_1308300	370,778-373,004(+)	RPS27	40S ribosomal protein S27	2.1	2.1
PF3D7_1320100	833,359-835,735(-)	ClpS	ATP-dependent Clp protease adapter protein ClpS	2.1	2.1
PF3D7_1331200	1,305,681-1,308,163(+)	N/A	conserved Plasmodium protein, unknown function	2.1	2.1
PF3D7_1344000	1,758,930-1,762,648(+)	N/A	aminomethyltransferase, putative	2.1	2.1
PF3D7_1350400	2,012,425-2,015,228(+)	N/A	ubiquitin-activating enzyme E1, putative	2.1	2.1
PF3D7_1357300	2,274,713-2,275,078(+)	N/A	dynein light chain, putative	2.1	2.1
PF3D7_1439000	1,577,456-1,579,573(+)	CTR1	copper transporter	2.1	2.1
PF3D7_1456000	2,296,438-2,301,291(+)	AP2-HC	AP2 domain transcription factor AP2-HC	2.1	2.1
PF3D7_1456200	2,303,352-2,306,919(+)	N/A	conserved Plasmodium protein, unknown function	2.1*	2.1
PF3D7_1463400	2,574,832-2,576,807(+)	N/A	DNA-directed RNA polymerase III subunit RPC4, putative	2.1	2.1
PF3D7_1466100	2,689,986-2,693,898(+)	PPKL	protein phosphatase containing kelch-like domains	2.1	2.1
PF3D7_1473300	2,984,062-2,987,932(+)	N/A	CKK domain-containing protein, putative	2.1	2.1
PF3D7_1474600	3,059,611-3,062,656(+)	VMP1	vacuole membrane protein 1, putative	2.1	2.1
PF3D7_0111500	439,395-442,195(-)	N/A	UMP-CMP kinase, putative	2.2	2.2
PF3D7_0112000	450,831-453,195(-)	TatD	TatD-like deoxyribonuclease	2.2	2.2
PF3D7_0212900	532,001-534,657(+)	ATEL1	arginyl-tRNA--protein transferase	2.2	2.2
PF3D7_0218500	752,461-754,956(+)	SNRPD2	small nuclear ribonucleoprotein Sm D2, putative	2.2	2.2
PF3D7_0408800	422,011-422,958(-)	N/A	conserved Plasmodium protein, unknown function	2.2	2.2
PF3D7_0503600	146,352-150,733(-)	MyoB	myosin B	2.2	2.2
PF3D7_0509300	388,184-389,809(-)	N/A	conserved Plasmodium protein, unknown function	2.2	2.2
PF3D7_0521400	875,800-877,760(-)	N/A	conserved protein, unknown function	2.2	2.2
PF3D7_0710700	480,710-482,347(-)	N/A	conserved Plasmodium protein, unknown function	2.2	2.2
PF3D7_0723600	986,292-987,765(+)	N/A	proteasome assembly chaperone 4, putative	2.2	2.2
PF3D7_0724600	1,026,103-1,033,815(-)	N/A	protein kinase, putative	2.2	2.2
PF3D7_0730100	1,282,562-1,285,940(+)	N/A	tRNA pseudouridine synthase D, putative	2.2	2.2
PF3D7_0821700	972,554-974,543(+)	N/A	60S ribosomal protein L22, putative	2.2	2.2
PF3D7_0823700	1,041,365-1,042,613(-)	TOM7	mitochondrial import receptor subunit TOM7, putative	2.2	2.2
PF3D7_0826900	1,164,491-1,167,540(+)	N/A	conserved Plasmodium protein, unknown function	2.2	2.2
PF3D7_0906000	298,216-304,767(-)	RNaseII	exoribonuclease II	2.2	2.2
PF3D7_0913000	568,887-570,663(-)	N/A	conserved protein, unknown function	2.2	2.2
PF3D7_1021900	904,858-914,036(-)	N/A	PHAX domain-containing protein, putative	2.2	2.2
PF3D7_1023800	994,299-997,092(+)	N/A	conserved Plasmodium protein, unknown function	2.2	2.2
PF3D7_1123800	940,025-944,624(+)	SMC5	structural maintenance of chromosomes protein 5, putative	2.2	2.2
PF3D7_1209500	439,389-443,398(+)	PDEalpha	cGMP-specific 3',5'-cyclic phosphodiesterase alpha	2.2	2.2
PF3D7_1209500	439,389-443,398(+)	PDEalpha	cGMP-specific 3',5'-cyclic phosphodiesterase alpha	2.2	2.2
PF3D7_1224700	1,002,756-1,008,521(-)	N/A	conserved Plasmodium protein, unknown function	2.2	2.2
PF3D7_1235400	1,476,470-1,480,044(-)	N/A	tetQ family GTPase, putative	2.2	2.2
PF3D7_1236700	1,529,471-1,531,643(-)	N/A	S-adenosyl-methyltransferase, putative	2.2	2.2
PF3D7_1237100	1,540,473-1,549,441(-)	N/A	conserved Plasmodium protein, unknown function	2.2	2.2
PF3D7_1246500	1,933,570-1,935,671(-)	N/A	methyltransferase, putative	2.2	2.2
PF3D7_1248000	1,973,559-1,975,093(+)	N/A	tRNA-splicing endonuclease, putative	2.2	2.2
PF3D7_1251700	2,105,871-2,108,564(-)	aTrpRS	tryptophan--tRNA ligase	2.2	2.2
PF3D7_1302800	150,591-153,017(-)	N/A	40S ribosomal protein S7, putative	2.2	2.2
PF3D7_1312400	521,022-524,485(+)	IF2a	translation initiation factor IF-2, putative	2.2	2.2
PF3D7_1314700	626,197-629,114(-)	N/A	pinin/SDK/MemA domain-containing protein, putative	2.2	2.2
PF3D7_1323600	978,955-980,517(+)	N/A	conserved protein, unknown function	2.2	2.2
PF3D7_1327500	1,154,684-1,158,545(+)	N/A	conserved protein, unknown function	2.2	2.2
PF3D7_1333800	1,380,836-1,383,978(+)	N/A	Voldacs domain-containing protein, putative	2.2	2.2
PF3D7_1342800	1,678,802-1,682,001(+)	PEPCK	phosphoenolpyruvate carboxykinase	2.2	2.2
PF3D7_1342900	1,682,054-1,694,167(-)	AP2-HS	AP2 domain transcription factor AP2-HS	2.2	2.2
PF3D7_1351900	2,067,513-2,068,916(-)	N/A	conserved protein, unknown function	2.2	2.2
PF3D7_1354100	2,157,908-2,159,670(-)	N/A	conserved Plasmodium protein, unknown function	2.2	2.2
PF3D7_1365900	2,632,304-2,634,360(-)	N/A	ubiquitin-60S ribosomal protein L40	2.2	2.2
PF3D7_1405100	175,043-179,843(-)	N/A	GTPase-activating protein, putative	2.2	2.2
PF3D7_1410300	403,607-418,311(-)	N/A	WD repeat-containing protein, putative	2.2	2.2
PF3D7_1431500	1,238,794-1,242,545(-)	MAPK1	mitogen-activated protein kinase 1	2.2	2.2
PF3D7_1439300	1,593,673-1,600,675(+)	N/A	Sad1/UNC domain-containing protein, putative	2.2	2.2
PF3D7_1458700	2,410,396-2,414,191(-)	N/A	exonuclease V, mitochondrial, putative	2.2	2.2
PF3D7_0215800	650,472-653,693(-)	ORC5	origin recognition complex subunit 5	2.3	2.3
PF3D7_0311200	473,860-479,395(+)	N/A	valine--tRNA ligase, putative	2.3	2.3
PF3D7_0314600	586,077-588,321(+)	N/A	conserved protein, unknown function	2.3	2.3
PF3D7_0315800	641,255-643,023(-)	N/A	zinc finger protein, putative	2.3	2.3
PF3D7_0322300	937,293-941,851(-)	DGAT	diacylglycerol O-acyltransferase	2.3	2.3
PF3D7_0404600	244,986-260,286(+)	N/A	conserved Plasmodium membrane protein, unknown function	2.3	2.3
PF3D7_0526200	1,081,123-1,084,702(-)	ARFGAP2	ADP-ribosylation factor GTPase-activating protein 2	2.3	2.3
PF3D7_0526200	1,081,123-1,084,702(-)	ARFGAP2	ADP-ribosylation factor GTPase-activating protein 2	2.3	2.3
PF3D7_0526900	1,122,602-1,124,595(+)	N/A	transmembrane emp24 domain-containing protein, putative	2.3	2.3
PF3D7_0530900	1,257,680-1,266,372(-)	FRM1	formin 1	2.3	2.3
PF3D7_0626100	1,055,904-1,058,812(+)	N/A	oxidoreductase, short-chain dehydrogenase family, putative	2.3	2.3
PF3D7_0707800	360,813-365,795(+)	N/A	RAP protein, putative	2.3	2.3
PF3D7_0721000	903,558-914,883(+)	N/A	conserved Plasmodium membrane protein, unknown function	2.3	2.3
PF3D7_0721200	917,535-921,058(-)	N/A	conserved Plasmodium protein, unknown function	2.3	2.3
PF3D7_0726500	1,125,789-1,138,474(-)	N/A	ubiquitin carboxyl-terminal hydrolase, putative	2.3	2.3
PF3D7_0903600	168,458-173,493(+)	N/A	conserved protein, unknown function	2.3	2.3
PF3D7_0905700	283,888-287,290(-)	ATG3	autophagy-related protein 3, putative	2.3	2.3
PF3D7_0905700	283,888-287,290(-)	ATG3	autophagy-related protein 3, putative	2.3	2.3
PF3D7_0905700	283,888-287,290(-)	ATG3	autophagy-related protein 3, putative	2.3	2.3
PF3D7_0913700	589,182-591,559(+)	N/A	conserved protein, unknown function	2.3	2.3
PF3D7_0915000	639,648-641,731(-)	NDH2	type II NADH:ubiquinone oxidoreductase	2.3	2.3
PF3D7_0918600	764,429-767,461(+)	RECQ1	ATP-dependent DNA helicase Q1	2.3	2.3
PF3D7_0922000	890,057-893,267(+)	N/A	dynein intermediate chain, putative	2.3	2.3
PF3D7_0929000	1,160,773-1,162,919(+)	TAF7	transcription initiation factor TFIID subunit 7, putative	2.3	2.3
PF3D7_0933900	1,337,868-1,339,664(-)	N/A	Fip1 domain-containing protein, putative	2.3	2.3
PF3D7_1004100	182,244-187,100(+)	N/A	conserved Plasmodium protein, unknown function	2.3	2.3
PF3D7_1022200	926,542-929,405(-)	N/A	folate-biopterin transporter, putative	2.3	2.3
PF3D7_1029400	1,200,735-1,203,235(-)	CDC50C	cell division control protein CDC50C	2.3	2.3
PF3D7_1029900	1,216,830-1,222,661(+)	N/A	ORC3 domain-containing protein, putative	2.3	2.3
PF3D7_1032900	1,315,145-1,321,148(-)	N/A	RNA polymerase II-associated protein 1, putative	2.3	2.3
PF3D7_1105900	254,523-254,921(+)	N/A	conserved Plasmodium membrane protein, unknown function	2.3	2.3
PF3D7_1110300	409,782-412,622(-)	N/A	G-patch domain-containing protein, putative	2.3	2.3
PF3D7_1112100	461,766-469,974(+)	N/A	protein kinase, putative	2.3	2.3
PF3D7_1116400	619,245-622,345(-)	SEC12	guanine nucleotide-exchange factor SEC12	2.3	2.3
PF3D7_1132500	1,261,759-1,266,078(+)	N/A	amino acid transporter, putative	2.3	2.3
PF3D7_1202000	109,107-113,173(-)	PSH2	ATP-dependent DNA/RNA helicase PSH2	2.3	2.3
PF3D7_1202200	116,013-118,202(-)	PIC	mitochondrial phosphate carrier protein	2.3	2.3
PF3D7_1203400	177,518-182,002(+)	MFS4	major facilitator superfamily domain-containing protein, putative	2.3	2.3
PF3D7_1209000	420,876-422,288(-)	N/A	mago-binding protein, putative	2.3	2.3
PF3D7_1234500	1,439,751-1,441,606(-)	N/A	conserved Plasmodium protein, unknown function	2.3	2.3
PF3D7_1244600	1,868,217-1,870,149(-)	ARFGAP1	ADP-ribosylation factor GTPase-activating protein 1	2.3	2.3
PF3D7_1318000	745,720-747,765(-)	N/A	conserved protein, unknown function	2.3	2.3
PF3D7_1322000	914,465-918,899(+)	N/A	nucleoside-diphosphatase, putative	2.3	2.3
PF3D7_1327200	1,142,949-1,144,084(+)	RPR2	ribonuclease P protein subunit RPR2, putative	2.3	2.3
PF3D7_1330000	1,271,713-1,273,859(+)	N/A	PITH domain-containing protein, putative	2.3	2.3
PF3D7_1330000	1,271,713-1,273,859(+)	N/A	PITH domain-containing protein, putative	2.3	2.3
PF3D7_1331300	1,308,678-1,310,348(+)	SEC11	signal peptidase complex catalytic subunit SEC11	2.3	2.3
PF3D7_1355200	2,190,835-2,194,498(-)	N/A	RAP protein, putative	2.3	2.3
PF3D7_1412200	487,436-490,380(-)	N/A	MORN repeat protein, putative	2.3	2.3
PF3D7_1419000	786,525-791,332(-)	N/A	conserved Plasmodium protein, unknown function	2.3	2.3
PF3D7_1433700	1,341,313-1,349,600(-)	N/A	conserved Plasmodium protein, unknown function	2.3	2.3
PF3D7_1435000	1,413,760-1,415,729(+)	COX15	cytochrome c oxidase assembly protein COX15, putative	2.3	2.3
PF3D7_1448500	1,983,780-1,996,262(-)	N/A	conserved Plasmodium protein, unknown function	2.3	2.3
PF3D7_1449100	2,007,923-2,013,037(+)	N/A	CLASP domain-containing protein, putative	2.3	2.3
PF3D7_1457900	2,375,197-2,386,669(+)	N/A	conserved Plasmodium protein, unknown function	2.3	2.3
PF3D7_1459100	2,423,624-2,426,573(+)	N/A	GTP-binding protein, putative	2.3	2.3
PF3D7_1463500	2,576,989-2,580,007(+)	N/A	fam-a protein	2.3	2.3
PF3D7_0105800	248,434-253,057(-)	N/A	cyclin-dependent kinases regulatory subunit, putative	2.4	2.4
PF3D7_0207100	281,275-287,696(+)	N/A	conserved Plasmodium protein, unknown function	2.4	2.4
PF3D7_0307600	325,654-328,649(+)	N/A	conserved Plasmodium protein, unknown function	2.4	2.4
PF3D7_0309800	411,588-414,117(+)	YTH2	YTH domain-containing protein 2	2.4	2.4
PF3D7_0317700	727,544-738,158(+)	N/A	CPSF (cleavage and polyadenylation specific factor), subunit A, putative	2.4	2.4
PF3D7_0411900	527,408-535,614(-)	N/A	DNA polymerase alpha catalytic subunit A	2.4	2.4
PF3D7_0415700	690,721-692,635(-)	N/A	conserved Plasmodium protein, unknown function	2.4	2.4
PF3D7_0506900	288,024-291,540(-)	ROM4	rhomboid protease ROM4	2.4	2.4
PF3D7_0530200	1,229,052-1,231,469(-)	PPT	phosphoenolpyruvate/phosphate translocator	2.4	2.4
PF3D7_0530300	1,231,929-1,238,086(+)	PIC6	PhIL1-interacting candidate PIC6	2.4	2.4
PF3D7_0530700	1,250,370-1,254,901(+)	N/A	conserved Plasmodium protein, unknown function	2.4	2.4
PF3D7_0603500	138,667-141,013(+)	CAX	cation/H+ antiporter	2.4	2.4
PF3D7_0623700	958,885-962,607(-)	SUV3	ATP-dependent RNA helicase SUV3, putative	2.4	2.4
PF3D7_0707200	329,719-336,587(-)	N/A	conserved Plasmodium protein, unknown function	2.4	2.4
PF3D7_0709400	422,674-427,278(-)	N/A	Cg7 protein	2.4	2.4
PF3D7_0803200	203,741-207,068(-)	N/A	filament assembling protein, putative	2.4	2.4
PF3D7_0808200	415,549-419,066(-)	PMX	plasmepsin X	2.4	2.4
PF3D7_0813100	646,538-650,135(-)	N/A	conserved Plasmodium protein, unknown function	2.4	2.4
PF3D7_0813200	650,932-654,029(-)	N/A	CS domain protein, putative	2.4	2.4
PF3D7_0817200	776,926-780,434(-)	N/A	conserved protein, unknown function	2.4	2.4
PF3D7_0908500	389,017-398,034(-)	N/A	conserved Plasmodium protein, unknown function	2.4	2.4
PF3D7_0908900	405,315-409,866(-)	N/A	conserved Plasmodium protein, unknown function	2.4	2.4
PF3D7_0909300	420,226-422,542(-)	ARP	apoptosis-related protein	2.4	2.4
PF3D7_0927800	1,128,345-1,130,169(+)	COX5B	cytochrome c oxidase subunit 5B, putative	2.4	2.4
PF3D7_1005900	253,544-255,931(+)	N/A	conserved protein, unknown function	2.4	2.4
PF3D7_1011600	445,004-447,552(-)	N/A	heptatricopeptide repeat-containing protein, putative	2.4	2.4
PF3D7_1028500	1,171,988-1,175,373(-)	N/A	partial CSTF domain-containing protein, putative	2.4	2.4
PF3D7_1134900	1,369,619-1,371,667(+)	N/A	conserved Plasmodium protein, unknown function	2.4	2.4
PF3D7_1201900	107,092-108,990(-)	N/A	conserved protein, unknown function	2.4	2.4
PF3D7_1224000	974,226-976,097(+)	GCH1	GTP cyclohydrolase 1	2.4	2.4
PF3D7_1226400	1,067,269-1,071,520(-)	N/A	regulator of MON1-CCZ1 complex, putative	2.4	2.4
PF3D7_1228900	1,180,404-1,185,971(-)	N/A	conserved protein, unknown function	2.4	2.4
PF3D7_1243100	1,813,319-1,814,381(-)	N/A	zinc finger protein, putative	2.4	2.4
PF3D7_1250500	2,069,903-2,071,659(+)	N/A	AP-3 complex subunit sigma, putative	2.4	2.4
PF3D7_1302500	131,261-141,355(-)	N/A	AAA domain-containing protein, putative	2.4	2.4
PF3D7_1319400	800,542-806,858(+)	N/A	conserved protein, unknown function	2.4	2.4
PF3D7_1324000	990,726-996,075(-)	N/A	conserved Plasmodium protein, unknown function	2.4	2.4
PF3D7_1326200	1,089,230-1,091,327(-)	N/A	conserved Plasmodium protein, unknown function	2.4	2.4
PF3D7_1329800	1,264,495-1,269,102(+)	N/A	conserved Plasmodium protein, unknown function	2.4	2.4
PF3D7_1330100	1,274,448-1,275,008(+)	N/A	conserved Plasmodium protein, unknown function	2.4	2.4
PF3D7_1333000	1,354,881-1,357,621(+)	CPN20	20 kDa chaperonin	2.4	2.4
PF3D7_1344100	1,763,082-1,767,594(+)	N/A	TLD domain-containing protein, putative	2.4	2.4
PF3D7_1353500	2,143,723-2,145,387(+)	TFB4	RNA polymerase II transcription factor B subunit 4, putative	2.4	2.4
PF3D7_1359100	2,347,380-2,350,101(-)	N/A	riboflavin kinase, putative	2.4	2.4
PF3D7_1401700	66,269-67,081(-)	N/A	conserved Plasmodium protein, unknown function	2.4	2.4
PF3D7_1430500	1,205,088-1,206,416(+)	N/A	conserved Plasmodium protein, unknown function	2.4	2.4
PF3D7_1442400	1,716,954-1,724,336(+)	KIC9	protein KIC9	2.4	2.4
PF3D7_1444500	1,833,308-1,839,775(-)	eIK1	eukaryotic translation initiation factor 2-alpha kinase 1	2.4	2.4
PF3D7_1444700	1,841,602-1,843,256(+)	N/A	shikimate dehydrogenase, putative	2.4	2.4
PF3D7_1452600	2,154,831-2,166,467(+)	N/A	conserved Plasmodium protein, unknown function	2.4	2.4
PF3D7_1455100	2,250,677-2,251,978(-)	PTP1	protein tyrosine phosphatase, putative	2.4	2.4
PF3D7_1455300	2,258,680-2,262,632(+)	N/A	conserved protein, unknown function	2.4	2.4
PF3D7_1464300	2,601,441-2,604,305(+)	N/A	conserved Plasmodium protein, unknown function	2.4	2.4
PF3D7_1465100	2,637,018-2,640,318(+)	COG6	conserved oligomeric Golgi complex subunit 6, putative	2.4	2.4
PF3D7_API01700	3,507-4,151(+)	RPS3	ribosomal protein S3, putative	2.4	2.4
PF3D7_0210100	411,419-412,963(+)	RPL37A	60S ribosomal protein L37ae, putative	2.5	2.5
PF3D7_0210100	411,419-412,963(+)	RPL37A	60S ribosomal protein L37ae, putative	2.5	2.5
PF3D7_0213500	543,700-546,217(-)	N/A	tetratricopeptide repeat protein, putative	2.5	2.5
PF3D7_0307500	322,589-325,397(-)	SKA2	spindle and kinetochore-associated protein 2, putative	2.5	2.5
PF3D7_0408900	424,078-427,891(+)	KAE1	tRNA N6-adenosine threonylcarbamoyltransferase	2.5	2.5
PF3D7_0408900	424,078-427,891(+)	KAE1	tRNA N6-adenosine threonylcarbamoyltransferase	2.5	2.5
PF3D7_0413700	619,189-621,405(-)	N/A	lysine decarboxylase-like protein, putative	2.5	2.5
PF3D7_0414700	660,048-663,084(+)	N/A	GTP-binding protein, putative	2.5	2.5
PF3D7_0423700	1,069,829-1,072,039(-)	ETRAMP4	early transcribed membrane protein 4	2.5	2.5
PF3D7_0521300	870,142-875,484(-)	N/A	zinc finger protein, putative	2.5	2.5
PF3D7_0523200	965,466-970,150(+)	N/A	heptatricopeptide repeat-containing protein, putative	2.5	2.5
PF3D7_0523800	987,076-992,081(+)	FVRT1	food vacuole resident transporter 1	2.5	2.5
PF3D7_0608500	350,697-353,774(-)	N/A	proteasome subunit alpha type-2, putative	2.5	2.5
PF3D7_0621000	862,450-865,522(+)	N/A	conserved Plasmodium protein, unknown function	2.5	2.5
PF3D7_0628600	1,180,102-1,182,381(-)	N/A	DNA methyltransferase 1-associated protein 1, putative	2.5	2.5
PF3D7_0708700	390,832-392,770(-)	COX4	cytochrome c oxidase subunit 4, putative	2.5	2.5
PF3D7_0808000	404,225-409,140(+)	N/A	conserved Plasmodium protein, unknown function	2.5	2.5
PF3D7_0822700	1,000,443-1,004,032(-)	TRP1	thrombospondin-related protein 1, putative	2.5	2.5
PF3D7_0906800	332,161-335,229(-)	N/A	conserved Plasmodium protein, unknown function	2.5	2.5
PF3D7_0909500	430,069-432,549(+)	SPM1	subpellicular microtubule protein 1, putative	2.5	2.5
PF3D7_0909800	445,255-446,630(+)	SNRPD3	small nuclear ribonucleoprotein Sm D3, putative	2.5	2.5
PF3D7_0914100	600,676-604,593(-)	N/A	conserved Plasmodium protein, unknown function	2.5	2.5
PF3D7_0917400	720,420-726,262(+)	N/A	conserved Plasmodium protein, unknown function	2.5	2.5
PF3D7_0925600	1,026,711-1,028,500(+)	N/A	zinc binding protein (Yippee), putative	2.5	2.5
PF3D7_0934000	1,339,791-1,342,470(-)	N/A	histidine--tRNA ligase, putative	2.5	2.5
PF3D7_1021700	872,294-895,304(-)	N/A	VPS13 domain-containing protein, putative	2.5	2.5
PF3D7_1030400	1,241,767-1,242,977(-)	N/A	conserved protein, unknown function	2.5	2.5
PF3D7_1038100	1,507,084-1,510,762(-)	N/A	GDP dissociation inhibitor, putative	2.5	2.5
PF3D7_1113000	491,069-510,781(+)	N/A	conserved Plasmodium protein, unknown function	2.5	2.5
PF3D7_1206800	308,165-310,829(+)	N/A	conserved Plasmodium protein, unknown function	2.5	2.5
PF3D7_1248100	1,975,145-1,976,734(+)	N/A	methyltransferase, putative	2.5	2.5
PF3D7_1324500	1,022,857-1,028,042(-)	N/A	DEAD box helicase, putative	2.5	2.5
PF3D7_1332000	1,325,849-1,328,634(-)	SYN5	syntaxin, Qa-SNARE family	2.5	2.5
PF3D7_1332800	1,347,359-1,349,852(+)	N/A	eukaryotic translation initiation factor 6, putative	2.5	2.5
PF3D7_1343100	1,699,588-1,702,492(-)	N/A	conserved Plasmodium protein, unknown function	2.5	2.5
PF3D7_1344800	1,795,375-1,798,284(+)	ATCase	aspartate carbamoyltransferase	2.5	2.5
PF3D7_1365000	2,608,363-2,610,359(+)	N/A	conserved Plasmodium protein, unknown function	2.5	2.5
PF3D7_1365500	2,619,004-2,621,127(+)	GCVT	aminomethyltransferase, mitochondrial, putative	2.5	2.5
PF3D7_1402500	91,741-94,594(-)	N/A	ribosomal protein S27a, putative	2.5	2.5
PF3D7_1406100	211,139-215,915(-)	N/A	tubby domain-containing protein, putative	2.5	2.5
PF3D7_1414400	573,759-577,168(+)	PP1	serine/threonine protein phosphatase PP1	2.5	2.5
PF3D7_1414500	577,208-589,915(-)	ABCk2	atypical protein kinase, ABC-1 family, putative	2.5	2.5
PF3D7_1420200	838,158-842,717(-)	UNC	myosin-specific chaperone UNC, putative	2.5	2.5
PF3D7_1438400	1,548,072-1,557,053(+)	MCA2	metacaspase-2	2.5	2.5
PF3D7_1442200	1,708,390-1,712,078(-)	YihA2	GTP-binding protein YihA2	2.5	2.5
PF3D7_1448400	1,979,973-1,983,139(-)	HRD3	ubiquitin-protein ligase, putative	2.5	2.5
PF3D7_1473100	2,975,858-2,978,839(-)	N/A	GTPase-activating protein, putative	2.5	2.5
PF3D7_1475200	3,081,750-3,084,635(+)	N/A	conserved protein, unknown function	2.5	2.5
PF3D7_API02300	6,072-6,791(+)	RPS5	apicoplast ribosomal protein S5	2.5	2.5
PF3D7_0211700	469,408-474,167(+)	TKL1	tyrosine kinase-like protein, putative	2.6	2.6
PF3D7_0214200	574,898-576,521(-)	mRPL13	ribosomal protein L13, mitochondrial	2.6	2.6
PF3D7_0314200	572,134-576,853(-)	N/A	conserved Plasmodium protein, unknown function	2.6	2.6
PF3D7_0322400	942,090-945,625(+)	N/A	regulator of initiation factor 2 (eIF2)	2.6	2.6
PF3D7_0323500	985,953-988,161(+)	SMN	survival motor neuron-like protein	2.6	2.6
PF3D7_0403100	175,003-177,360(-)	N/A	regulator of chromosome condensation, putative	2.6	2.6
PF3D7_0407300	365,916-367,353(+)	N/A	transcription factor, putative	2.6	2.6
PF3D7_0417800	786,700-790,000(-)	CRK1	cdc2-related protein kinase 1	2.6	2.6
PF3D7_0525800	1,071,094-1,072,988(+)	IMC1g	inner membrane complex protein 1g, putative	2.6	2.6
PF3D7_0607400	306,360-310,500(-)	N/A	G-protein associated signal transduction protein, putative	2.6	2.6
PF3D7_0612200	512,392-519,614(-)	LRR6	leucine-rich repeat protein	2.6	2.6
PF3D7_0619100	796,519-798,904(+)	N/A	conserved Plasmodium protein, unknown function	2.6	2.6
PF3D7_0620000	841,846-843,363(-)	PIMMS43	PIMMS43 protein	2.6	2.6
PF3D7_0730200	1,286,026-1,290,117(-)	N/A	AP-4 complex subunit beta, putative	2.6	2.6
PF3D7_0814900	707,792-709,223(+)	FeSOD	superoxide dismutase [Fe]	2.6	2.6
PF3D7_0819500	881,047-884,462(+)	N/A	conserved protein, unknown function	2.6	2.6
PF3D7_0908200	377,494-383,371(+)	N/A	conserved Plasmodium protein, unknown function	2.6	2.6
PF3D7_1016200	645,557-647,959(+)	N/A	Rab3 GTPase-activating protein non-catalytic subunit, putative	2.6	2.6
PF3D7_1024700	1,029,659-1,031,835(+)	N/A	conserved protein, unknown function	2.6	2.6
PF3D7_1033500	1,341,631-1,344,010(+)	WDR70	WD repeat-containing protein 70, putative	2.6	2.6
PF3D7_1112600	478,651-481,414(-)	N/A	ATPase, putative	2.6	2.6
PF3D7_1114100	539,792-542,025(+)	ROM1	rhomboid protease ROM1	2.6	2.6
PF3D7_1114100	539,792-542,025(+)	ROM1	rhomboid protease ROM1	2.6	2.6
PF3D7_1119000	718,042-720,478(-)	N/A	acyl-CoA-binding protein, putative	2.6	2.6
PF3D7_1124800	976,196-977,963(-)	RRS1	ribosome biogenesis regulatory protein, putative	2.6	2.6
PF3D7_1130500	1,171,260-1,176,260(+)	COG2	conserved oligomeric Golgi complex subunit 2, putative	2.6	2.6
PF3D7_1131000	1,193,687-1,195,036(-)	N/A	RNA-binding protein s1, putative	2.6	2.6
PF3D7_1132000	1,239,829-1,242,921(+)	N/A	ubiquitin-like protein, putative	2.6	2.6
PF3D7_1215400	630,962-633,621(-)	N/A	conserved Plasmodium protein, unknown function	2.6	2.6
PF3D7_1243600	1,824,516-1,827,780(+)	N/A	translation initiation factor SUI1, putative	2.6	2.6
PF3D7_1337500	1,509,051-1,521,971(-)	N/A	conserved Plasmodium protein, unknown function	2.6	2.6
PF3D7_1363100	2,535,745-2,539,767(+)	N/A	conserved Plasmodium protein, unknown function	2.6	2.6
PF3D7_1367000	2,678,143-2,680,756(-)	SKP1	suppressor of kinetochore protein 1, putative	2.6	2.6
PF3D7_1404400	151,480-152,805(+)	N/A	ribosomal protein L16, mitochondrial, putative	2.6	2.6
PF3D7_1409000	352,521-355,754(-)	N/A	WD repeat-containing protein, putative	2.6	2.6
PF3D7_1437700	1,525,117-1,528,540(-)	N/A	succinyl-CoA ligase, putative	2.6	2.6
PF3D7_1446300	1,897,946-1,902,279(+)	N/A	conserved Plasmodium membrane protein, unknown function	2.6	2.6
PF3D7_1454100	2,221,060-2,222,279(+)	N/A	tRNA intron endonuclease, putative	2.6	2.6
PF3D7_1454600	2,239,017-2,240,274(-)	N/A	ribosomal protein S11, mitochondrial, putative	2.6	2.6
PF3D7_0111000	421,025-428,878(-)	N/A	kinesin-8B, putative	2.7	2.7
PF3D7_0210400	425,599-427,108(+)	N/A	50S ribosomal protein L33, putative	2.7	2.7
PF3D7_0301500	87,480-90,921(-)	N/A	Plasmodium exported protein, unknown function	2.7	2.7
PF3D7_0305000	233,621-235,461(-)	EF-Ts	elongation factor Ts	2.7	2.7
PF3D7_0309700	409,102-410,928(-)	SBP2	SECIS-binding protein 2, putative	2.7	2.7
PF3D7_0314300	576,881-578,724(-)	DER1-2	DER1-like protein	2.7	2.7
PF3D7_0407800	384,240-391,362(+)	CINCH	protein CINCH	2.7	2.7
PF3D7_0604600	198,862-204,355(+)	N/A	DNA helicase, putative	2.7	2.7
PF3D7_0720300	880,465-880,863(-)	N/A	conserved Plasmodium protein, unknown function	2.7	2.7
PF3D7_0810300	524,487-530,847(-)	PPM5	protein phosphatase PPM5, putative	2.7	2.7
PF3D7_0824000	1,049,233-1,051,936(-)	N/A	conserved Plasmodium protein, unknown function	2.7	2.7
PF3D7_0828400	1,223,542-1,226,051(-)	OXA1	mitochondrial inner membrane protein OXA1, putative	2.7	2.7
PF3D7_0928900	1,159,487-1,160,762(+)	GK	guanylate kinase	2.7	2.7
PF3D7_1008200	343,267-344,912(-)	N/A	flap endonuclease, putative	2.7	2.7
PF3D7_1009600	386,757-388,733(+)	PPM10	protein phosphatase PPM10, putative	2.7	2.7
PF3D7_1013600	532,203-540,273(+)	N/A	conserved Plasmodium protein, unknown function	2.7	2.7
PF3D7_1021600	870,416-873,015(+)	DPA	deoxyribose-phosphate aldolase, putative	2.7	2.7
PF3D7_1107100	293,534-297,356(+)	N/A	nucleic acid binding protein, putative	2.7	2.7
PF3D7_1111700	451,922-455,003(-)	N/A	conserved Plasmodium protein, unknown function	2.7	2.7
PF3D7_1123600	934,715-938,597(+)	N/A	RAP protein, putative	2.7	2.7
PF3D7_1207600	348,927-351,790(-)	MiaA	tRNA dimethylallyltransferase, putative	2.7	2.7
PF3D7_1220300	807,101-816,204(+)	N/A	cell cycle associated protein, putative	2.7	2.7
PF3D7_1225500	1,033,173-1,035,379(+)	N/A	small subunit rRNA processing factor, putative	2.7	2.7
PF3D7_1226500	1,072,459-1,076,976(+)	N/A	heptatricopeptide repeat and RAP domain-containing protein, putative	2.7	2.7
PF3D7_1245900	1,910,557-1,912,208(+)	N/A	ankyrin-repeat protein, putative	2.7	2.7
PF3D7_1250300	2,064,246-2,066,236(+)	VPS26	vacuolar protein sorting-associated protein 26, putative	2.7	2.7
PF3D7_1250700	2,074,635-2,077,593(+)	N/A	transcription initiation factor IIA subunit 2, putative	2.7	2.7
PF3D7_1305400	268,764-270,974(-)	N/A	AAR2 protein, putative	2.7	2.7
PF3D7_1317200	721,759-730,586(+)	ApiAP2	AP2 domain transcription factor AP2-FG, putative	2.7	2.7
PF3D7_1349800	2,000,270-2,002,377(+)	N/A	GPN-loop GTPase, putative	2.7	2.7
PF3D7_1352000	2,069,203-2,075,512(+)	N/A	GTP-binding protein, putative	2.7	2.7
PF3D7_1364600	2,598,355-2,601,731(+)	N/A	aldehyde reductase, putative	2.7	2.7
PF3D7_1409800	382,261-386,166(+)	CELF2	CUGBP Elav-like family member 2, putative	2.7	2.7
PF3D7_1409900	387,792-392,617(+)	CDS	cytidine diphosphate-diacylglycerol synthase	2.7	2.7
PF3D7_1412500	506,478-509,453(+)	ACT2	actin II	2.7	2.7
PF3D7_1419900	825,465-827,532(-)	YTH1	YTH domain-containing protein 1, putative	2.7	2.7
PF3D7_1433800	1,350,120-1,359,111(-)	N/A	conserved Plasmodium protein, unknown function	2.7	2.7
PF3D7_1440400	1,647,006-1,652,199(-)	N/A	zinc finger protein, putative	2.7	2.7
PF3D7_1444400	1,830,874-1,833,717(+)	N/A	conserved Plasmodium protein, unknown function	2.7	2.7
PF3D7_1466700	2,728,891-2,730,944(+)	NIP7	60S ribosome subunit biogenesis protein NIP7, putative	2.7	2.7
PF3D7_1468000	2,777,632-2,785,114(+)	N/A	WD repeat-containing protein, putative	2.7	2.7
PF3D7_1470200	2,876,783-2,879,022(-)	N/A	conserved Plasmodium protein, unknown function	2.7	2.7
PF3D7_API02600	7,147-7,545(+)	RPS11	apicoplast ribosomal protein S11	2.7	2.7
PF3D7_0105300	224,638-226,017(-)	CAP	cyclase-associated protein	2.8	2.8
PF3D7_0202600	129,336-134,329(-)	N/A	nucleic acid-binding protein, putative	2.8	2.8
PF3D7_0202600	129,336-134,329(-)	N/A	nucleic acid-binding protein, putative	2.8	2.8
PF3D7_0213300	541,071-542,094(-)	N/A	conserved protein, unknown function	2.8*	2.8
PF3D7_0303100	161,748-168,348(-)	N/A	CLP1 P-loop domain-containing protein, putative	2.8	2.8
PF3D7_0308300	365,177-366,948(-)	PIC4	PhIL1-interacting candidate PIC4	2.8	2.8
PF3D7_0405700	305,485-313,556(-)	N/A	lysine decarboxylase, putative	2.8	2.8
PF3D7_0511900	524,501-527,218(+)	N/A	conserved Plasmodium protein, unknown function	2.8	2.8
PF3D7_0520400	839,260-841,139(-)	N/A	single-stranded DNA-binding protein, putative	2.8	2.8
PF3D7_0521800	885,714-888,232(+)	N/A	AFG1-like ATPase, putative	2.8	2.8
PF3D7_0531000	1,266,892-1,269,589(+)	N/A	SURF1 domain-containing protein, putative	2.8	2.8
PF3D7_0706700	322,907-325,528(+)	MSH2-2	DNA mismatch repair protein MSH2, putative	2.8	2.8
PF3D7_0707900	366,092-368,080(+)	N/A	ribosomal protein S8e, putative	2.8	2.8
PF3D7_0721100	915,483-917,854(+)	N/A	conserved protein, unknown function	2.8	2.8
PF3D7_0727500	1,164,165-1,166,851(-)	N/A	mTERF domain-containing protein, putative	2.8	2.8
PF3D7_0924500	993,199-998,110(-)	N/A	conserved Plasmodium membrane protein, unknown function	2.8	2.8
PF3D7_0928200	1,139,049-1,142,891(-)	N/A	conserved Plasmodium protein, unknown function	2.8	2.8
PF3D7_0930700	1,221,470-1,224,028(+)	N/A	conserved Plasmodium protein, unknown function	2.8	2.8
PF3D7_1005100	228,405-232,553(+)	UTP25	U3 small nucleolar RNA-associated protein 25, putative	2.8	2.8
PF3D7_1015800	632,488-635,500(+)	N/A	ribonucleoside-diphosphate reductase small chain, putative	2.8	2.8
PF3D7_1103100	139,700-141,251(-)	RPP1	60S acidic ribosomal protein P1, putative	2.8	2.8
PF3D7_1113200	516,403-518,420(+)	N/A	conserved Plasmodium protein, unknown function	2.8	2.8
PF3D7_1125300	991,682-996,497(+)	mtRNAP	DNA-directed RNA polymerase	2.8	2.8
PF3D7_1215300	628,691-629,995(-)	CPN10	10 kDa chaperonin	2.8	2.8
PF3D7_1221500	859,958-863,117(+)	N/A	heptatricopeptide repeat-containing protein, putative	2.8	2.8
PF3D7_1236900	1,531,662-1,536,229(-)	N/A	conserved Plasmodium protein, unknown function	2.8	2.8
PF3D7_1306200	288,740-291,710(-)	N/A	conserved protein, unknown function	2.8	2.8
PF3D7_1311000	477,378-478,179(-)	ISD11	protein ISD11	2.8	2.8
PF3D7_1323200	967,817-969,229(-)	N/A	V-type proton ATPase subunit G, putative	2.8	2.8
PF3D7_1329600	1,258,409-1,260,377(-)	N/A	conserved Plasmodium protein, unknown function	2.8	2.8
PF3D7_1333300	1,367,637-1,369,621(-)	N/A	transmembrane emp24 domain-containing protein, putative	2.8	2.8
PF3D7_1344300	1,773,639-1,781,932(-)	N/A	zinc finger protein, putative	2.8	2.8
PF3D7_1351300	2,048,381-2,049,656(-)	N/A	conserved Plasmodium membrane protein, unknown function	2.8	2.8
PF3D7_1364000	2,563,135-2,567,108(+)	N/A	conserved protein, unknown function	2.8	2.8
PF3D7_1405300	181,855-185,353(+)	N/A	conserved Plasmodium protein, unknown function	2.8	2.8
PF3D7_1408700	324,334-347,119(-)	N/A	conserved protein, unknown function	2.8	2.8
PF3D7_1410700	429,125-431,542(-)	N/A	conserved protein, unknown function	2.8	2.8
PF3D7_1434000	1,364,611-1,366,364(-)	CAF16	CCR4-associated factor 16, putative	2.8*	2.8
PF3D7_1435700	1,444,537-1,450,925(-)	N/A	ataxin-2 like protein, putative	2.8	2.8
PF3D7_1435700	1,444,537-1,450,925(-)	N/A	ataxin-2 like protein, putative	2.8	2.8
PF3D7_1475700	3,117,392-3,118,951(+)	N/A	tubulin epsilon chain, putative	2.8	2.8
PF3D7_0110100	388,887-392,185(-)	SELB	selenocysteine-specific elongation factor, putative	2.9	2.9
PF3D7_0113400	507,977-510,158(-)	N/A	Plasmodium exported protein, unknown function	2.9	2.9
PF3D7_0212200	489,203-491,256(-)	N/A	ribosomal protein L12, mitochondrial, putative	2.9	2.9
PF3D7_0322800	964,101-965,203(+)	N/A	conserved Plasmodium protein, unknown function	2.9	2.9
PF3D7_0406000	320,299-322,945(+)	N/A	conserved protein, unknown function	2.9	2.9
PF3D7_0407700	376,962-383,799(-)	N/A	TH1 domain-containing protein, putative	2.9	2.9
PF3D7_0607500	310,779-313,770(+)	COQ2	4-hydroxybenzoate polyprenyltransferase, putative	2.9*	2.9
PF3D7_0625900	1,046,986-1,048,052(+)	N/A	conserved Plasmodium protein, unknown function	2.9	2.9
PF3D7_0719800	862,922-865,648(-)	N/A	conserved protein, unknown function	2.9	2.9
PF3D7_0726200	1,099,013-1,103,615(+)	FIKK7.1	serine/threonine protein kinase, FIKK family	2.9	2.9
PF3D7_0821500	967,747-969,151(-)	NEP1	ribosomal RNA small subunit methyltransferase NEP1, putative	2.9	2.9
PF3D7_0906890	334,781-335,636(+)	N/A	conserved Plasmodium protein, unknown function	2.9	2.9
PF3D7_0927700	1,126,803-1,128,396(-)	PPP4	serine/threonine protein phosphatase 4, putative	2.9	2.9
PF3D7_0931000	1,248,274-1,252,765(-)	N/A	elongation factor Tu, putative	2.9	2.9
PF3D7_0932700	1,298,749-1,302,703(-)	N/A	conserved Plasmodium protein, unknown function	2.9	2.9
PF3D7_0933800	1,335,740-1,337,947(+)	N/A	tubulin delta chain, putative	2.9	2.9
PF3D7_1033000	1,321,359-1,323,742(+)	HPR1	heptatricopeptide repeat-containing protein HPR1, putative	2.9	2.9
PF3D7_1034000	1,359,257-1,361,309(-)	SLY1	Sec1 family protein, putative	2.9	2.9
PF3D7_1106800	283,337-289,495(+)	pTKL	pseudo-tyrosine kinase-like protein	2.9	2.9
PF3D7_1120200	764,390-766,081(+)	N/A	conserved Plasmodium protein, unknown function	2.9	2.9
PF3D7_1122500	852,985-859,371(+)	KIC10	protein KIC10	2.9	2.9
PF3D7_1127300	1,063,077-1,064,882(-)	N/A	tRNA (guanine-N(7)-)-methyltransferase, putative	2.9	2.9
PF3D7_1136900	1,455,197-1,460,871(+)	SUB2	subtilisin-like protease 2	2.9	2.9
PF3D7_1217700	696,397-698,457(-)	N/A	conserved Plasmodium protein, unknown function	2.9	2.9
PF3D7_1221600	863,593-865,537(+)	N/A	protein TSSC1, putative	2.9	2.9
PF3D7_1233300	1,375,225-1,379,661(+)	PPR2	pentatricopeptide repeat domain-containing protein 2, putative	2.9	2.9
PF3D7_1314200	611,085-618,888(+)	TERT	telomerase reverse transcriptase	2.9	2.9
PF3D7_1316100	673,163-678,530(+)	IPK2	inositol polyphosphate kinase, putative	2.9	2.9
PF3D7_1324700	1,034,495-1,036,418(+)	YKT6.2	SNARE protein, putative	2.9	2.9
PF3D7_1326800	1,127,157-1,128,955(-)	SYN18	syntaxin, Qa-SNARE family	2.9	2.9
PF3D7_1343300	1,706,393-1,711,568(-)	N/A	CDT1-like protein, putative	2.9	2.9
PF3D7_1366000	2,633,993-2,636,011(+)	N/A	conserved Plasmodium protein, unknown function	2.9	2.9
PF3D7_1366800	2,668,028-2,671,369(-)	PSS	phosphatidylserine synthase	2.9	2.9
PF3D7_1369200	2,748,967-2,756,484(+)	N/A	conserved Plasmodium protein, unknown function	2.9	2.9
PF3D7_1416200	648,910-658,762(-)	MCA3	metacaspase-3	2.9	2.9
PF3D7_1427400	1,077,001-1,080,178(-)	N/A	conserved Plasmodium membrane protein, unknown function	2.9	2.9
PF3D7_1427400	1,077,001-1,080,178(-)	N/A	conserved Plasmodium membrane protein, unknown function	2.9	2.9
PF3D7_1428700	1,129,223-1,132,227(-)	N/A	heme/steroid binding domain containing protein, putative	2.9	2.9
PF3D7_1457000	2,336,071-2,339,501(-)	SPP	signal peptide peptidase	2.9	2.9
PF3D7_1464400	2,603,892-2,606,282(-)	N/A	zinc finger protein, putative	2.9	2.9
PF3D7_0103200	140,494-143,049(-)	NT4	nucleoside transporter 4	3	3
PF3D7_0105200	222,086-224,501(-)	RAP1	RAP protein RAP1	3	3
PF3D7_0304400	217,059-218,992(+)	RPL44	60S ribosomal protein L44	3	3
PF3D7_0306700	303,434-305,619(+)	EMC5	ER membrane protein complex subunit 5, putative	3	3
PF3D7_0308000	353,058-355,573(+)	N/A	DNA polymerase delta small subunit, putative	3	3
PF3D7_0312100	513,105-516,915(+)	N/A	E3 ubiquitin-protein ligase	3	3
PF3D7_0317100	686,282-689,482(+)	B9	6-cysteine protein B9	3	3
PF3D7_0318800	789,497-791,504(+)	N/A	triosephosphate isomerase, putative	3	3
PF3D7_0422100	1,001,207-1,003,506(+)	N/A	transmembrane emp24 domain-containing protein, putative	3	3
PF3D7_0524500	1,015,608-1,017,341(+)	N/A	conserved Plasmodium protein, unknown function	3	3
PF3D7_0531400	1,282,377-1,286,689(-)	N/A	G-patch domain-containing protein, putative	3	3
PF3D7_0708200	374,243-377,393(-)	N/A	conserved Plasmodium protein, unknown function	3	3
PF3D7_0713400	612,059-613,810(+)	SR25	GPCR-like receptor SR25	3	3
PF3D7_0726900	1,144,814-1,147,488(+)	TIM50	mitochondrial import inner membrane translocase subunit TIM50, putative	3	3
PF3D7_0819400	878,495-880,459(+)	PLP4	perforin-like protein 4	3	3
PF3D7_0821800	974,967-976,983(+)	SEC61B	protein transport protein SEC61 subunit beta, putative	3	3
PF3D7_0925400	1,021,426-1,023,671(-)	N/A	protein phosphatase-beta	3	3
PF3D7_0930600	1,217,433-1,221,199(-)	CYP72	peptidyl-prolyl cis-trans isomerase	3	3
PF3D7_1007400	296,332-298,001(+)	N/A	conserved protein, unknown function	3	3
PF3D7_1014300	564,313-573,464(+)	N/A	SPRY domain-containing protein, putative	3	3
PF3D7_1017800	710,430-714,997(-)	N/A	conserved Plasmodium protein, unknown function	3	3
PF3D7_1027400	1,145,400-1,147,484(-)	RPB7	DNA-directed RNA polymerase II subunit RPB7, putative	3	3
PF3D7_1032700	1,310,085-1,313,049(-)	N/A	conserved Plasmodium protein, unknown function	3	3
PF3D7_1115200	574,690-580,622(+)	SET7	histone-lysine N-methyltransferase SET7	3	3
PF3D7_1136000	1,403,727-1,414,748(+)	N/A	conserved Plasmodium protein, unknown function	3	3
PF3D7_1137400	1,470,103-1,472,480(-)	N/A	regulator of chromosome condensation, putative	3	3
PF3D7_1216000	644,215-646,624(+)	N/A	serine--tRNA ligase, putative	3	3
PF3D7_1222500	898,838-903,247(-)	DPH6	diphthine--ammonia ligase, putative	3	3
PF3D7_1223700	968,562-970,710(+)	VIT	vacuolar iron transporter	3	3
PF3D7_1237400	1,558,660-1,560,695(+)	N/A	hydrolase, putative	3	3
PF3D7_1242100	1,790,348-1,790,763(+)	N/A	conserved Plasmodium protein, unknown function	3	3
PF3D7_1251800	2,108,572-2,110,970(-)	N/A	conserved Plasmodium protein, unknown function	3	3
PF3D7_1313100	556,285-565,251(+)	N/A	conserved Plasmodium protein, unknown function	3	3
PF3D7_1333400	1,369,452-1,370,905(+)	N/A	AMMECR1 domain-containing protein, putative	3	3
PF3D7_1349500	1,985,013-1,996,039(-)	N/A	conserved Plasmodium protein, unknown function	3	3
PF3D7_1430600	1,207,393-1,210,028(+)	N/A	endonuclease/exonuclease/phosphatase family protein, putative	3	3
PF3D7_1431800	1,249,311-1,252,547(+)	E-NTPDase	apyrase, putative	3	3
PF3D7_1432100	1,260,840-1,263,051(+)	N/A	voltage-dependent anion-selective channel protein, putative	3	3
PF3D7_1449500	2,028,142-2,033,776(+)	ApiAP2	AP2 domain transcription factor AP2-O5, putative	3	3
PF3D7_1450800	2,080,781-2,082,574(-)	N/A	conserved protein, unknown function	3	3
PF3D7_1453200	2,179,447-2,186,667(+)	N/A	conserved Plasmodium protein, unknown function	3	3
PF3D7_0107200	297,189-299,513(+)	CCR4-3	CCR4 domain-containing protein 3, putative	3.1	3.1
PF3D7_0113900	536,783-538,156(-)	CBP1	CX3CL1-binding protein 1	3.1	3.1
PF3D7_0210200	412,948-421,861(-)	N/A	conserved Plasmodium protein, unknown function	3.1	3.1
PF3D7_0305700	278,771-280,588(-)	N/A	ubiquitin-conjugating enzyme MMS2, putative	3.1	3.1
PF3D7_0317400	711,998-714,150(-)	N/A	DNA replication complex GINS protein, putative	3.1	3.1
PF3D7_0408600	413,403-416,357(+)	SIAP1	sporozoite invasion-associated protein 1	3.1	3.1
PF3D7_0502200	104,000-106,727(+)	MPV17	protein Mpv17, putative	3.1	3.1
PF3D7_0605200	220,100-221,977(-)	N/A	acylphosphatase, putative	3.1	3.1
PF3D7_0619600	824,758-828,098(+)	N/A	conserved Plasmodium protein, unknown function	3.1	3.1
PF3D7_0621100	865,550-870,507(-)	N/A	tetratricopeptide repeat protein, putative	3.1	3.1
PF3D7_0629900	1,248,188-1,251,651(+)	N/A	CRAL/TRIO domain-containing protein, putative	3.1	3.1
PF3D7_0704400	204,333-208,447(+)	N/A	phosphoinositide-binding protein, putative	3.1	3.1
PF3D7_0717300	747,860-751,189(+)	N/A	transcription initiation factor IIE subunit alpha, putative	3.1	3.1
PF3D7_0906100	304,951-306,785(+)	VPS46	vacuolar protein sorting-associated protein 46, putative	3.1	3.1
PF3D7_0917700	732,608-734,242(+)	N/A	GPN-loop GTPase, putative	3.1	3.1
PF3D7_0921800	885,956-887,813(-)	RPF1	ribosome production factor 1, putative	3.1	3.1
PF3D7_1011200	436,924-437,944(+)	BET1	BET1-like protein, putative	3.1	3.1
PF3D7_1013400	518,542-522,542(-)	N/A	conserved Plasmodium protein, unknown function	3.1	3.1
PF3D7_1021200	857,492-859,989(-)	N/A	conserved Plasmodium protein, unknown function	3.1	3.1
PF3D7_1021300	860,822-863,146(-)	N/A	apicoplast integral membrane protein, putative	3.1	3.1
PF3D7_1025900	1,090,935-1,098,006(-)	N/A	conserved protein, unknown function	3.1	3.1
PF3D7_1026300	1,105,482-1,109,722(+)	N/A	conserved Plasmodium protein, unknown function	3.1	3.1
PF3D7_1145200	1,788,846-1,798,269(-)	N/A	serine/threonine protein kinase, putative	3.1	3.1
PF3D7_1145500	1,807,031-1,810,365(+)	ABCB3	ABC transporter B family member 3, putative	3.1	3.1
PF3D7_1222100	879,217-881,186(-)	N/A	conserved Plasmodium protein, unknown function	3.1	3.1
PF3D7_1223600	962,262-968,275(-)	N/A	conserved Plasmodium protein, unknown function	3.1	3.1
PF3D7_1247300	1,951,571-1,955,002(+)	N/A	GPI mannosyltransferase 2, putative	3.1	3.1
PF3D7_1306300	292,977-296,617(+)	N/A	SAM dependent methyltransferase, putative	3.1	3.1
PF3D7_1309800	444,779-446,972(-)	N/A	homeobox domain-containing protein, putative	3.1	3.1
PF3D7_1313500	573,169-578,639(-)	N/A	TMEM238 domain-containing protein, putative	3.1	3.1
PF3D7_1415600	628,620-633,494(-)	N/A	conserved Plasmodium protein, unknown function	3.1	3.1
PF3D7_1423500	947,041-952,924(-)	N/A	conserved Plasmodium protein, unknown function	3.1	3.1
PF3D7_1443200	1,772,462-1,775,197(+)	N/A	heptatricopeptide repeat-containing protein, putative	3.1	3.1
PF3D7_1470700	2,889,233-2,892,070(+)	N/A	conserved Plasmodium protein, unknown function	3.1	3.1
PF3D7_1470800	2,892,097-2,896,218(-)	N/A	conserved Plasmodium protein, unknown function	3.1	3.1
PF3D7_1471300	2,915,387-2,918,183(-)	N/A	RAP protein, putative	3.1	3.1
PF3D7_0102700	124,394-126,213(+)	MaTrA	merozoite-associated tryptophan-rich antigen	3.2	3.2
PF3D7_0104400	201,354-204,250(+)	LytB	4-hydroxy-3-methylbut-2-enyl diphosphate reductase	3.2	3.2
PF3D7_0104500	204,368-205,612(-)	N/A	conserved protein, unknown function	3.2	3.2
PF3D7_0203600	165,912-168,559(+)	N/A	conserved Plasmodium protein, unknown function	3.2	3.2
PF3D7_0211900	477,189-479,816(-)	N/A	pseudouridine synthase, putative	3.2	3.2
PF3D7_0217700	731,101-733,231(-)	N/A	E2F-associated phosphoprotein, putative	3.2	3.2
PF3D7_0304300	211,970-217,021(+)	N/A	conserved Plasmodium protein, unknown function	3.2	3.2
PF3D7_0306500	300,489-302,223(-)	COX6C	cytochrome c oxidase subunit 6c, putative	3.2	3.2
PF3D7_0310900	465,745-468,557(+)	N/A	conserved Plasmodium protein, unknown function	3.2	3.2
PF3D7_0414100	633,501-639,156(-)	N/A	conserved Plasmodium membrane protein, unknown function	3.2	3.2
PF3D7_0501700	86,820-89,201(-)	APC3	anaphase-promoting complex subunit 3, putative	3.2	3.2
PF3D7_0516000	662,435-667,113(+)	N/A	RAP protein, putative	3.2	3.2
PF3D7_0527600	1,145,803-1,149,684(-)	N/A	conserved Plasmodium protein, unknown function	3.2	3.2
PF3D7_0614800	615,060-617,043(-)	NTHL1	endonuclease III-like protein 1, putative	3.2	3.2
PF3D7_0624700	1,008,978-1,010,796(-)	PIGL	N-acetylglucosaminyl-phosphatidylinositol de-N-acetylase, putative	3.2	3.2
PF3D7_0630500	1,275,505-1,278,363(+)	YTM1	ribosome biogenesis protein YTM1, putative	3.2	3.2
PF3D7_0705300	261,340-264,630(+)	ORC2	origin recognition complex subunit 2	3.2	3.2
PF3D7_0729100	1,237,998-1,246,671(+)	AKIT8	apicomplexan kinetochore protein 8, putative	3.2	3.2
PF3D7_0804800	278,082-279,206(+)	CYP24	peptidyl-prolyl cis-trans isomerase	3.2	3.2
PF3D7_0806200	333,168-337,845(+)	DPY19	Dpy-19-like C-mannosyltransferase	3.2	3.2
PF3D7_0807200	377,439-379,755(+)	N/A	conserved Plasmodium membrane protein, unknown function	3.2	3.2
PF3D7_0811000	553,116-558,148(+)	CUL1	cullin-1, putative	3.2	3.2
PF3D7_0909700	437,400-444,712(+)	N/A	FHA domain protein, putative	3.2	3.2
PF3D7_1018000	718,371-720,178(+)	N/A	tRNA pseudouridine synthase, putative	3.2	3.2
PF3D7_1018800	749,573-753,145(+)	N/A	conserved protein, unknown function	3.2	3.2
PF3D7_1035000	1,386,295-1,390,034(-)	N/A	U2 snRNA/tRNA pseudouridine synthase, putative	3.2	3.2
PF3D7_1112800	486,329-487,666(+)	N/A	conserved protein, unknown function	3.2	3.2
PF3D7_1125500	1,000,521-1,001,954(-)	SNRPD1	small nuclear ribonucleoprotein Sm D1, putative	3.2	3.2
PF3D7_1129700	1,148,926-1,151,585(-)	N/A	conserved Plasmodium protein, unknown function	3.2	3.2
PF3D7_1139700	1,582,539-1,585,322(-)	N/A	adrenodoxin reductase, putative	3.2	3.2
PF3D7_1140900	1,636,768-1,643,539(-)	N/A	NdP1 protein, putative	3.2	3.2
PF3D7_1144500	1,767,459-1,769,954(+)	AOS1	SUMO-activating enzyme subunit 1	3.2	3.2
PF3D7_1205000	219,569-222,227(+)	N/A	conserved protein, unknown function	3.2	3.2
PF3D7_1206300	280,814-289,619(-)	N/A	conserved Plasmodium protein, unknown function	3.2	3.2
PF3D7_1211500	507,320-509,574(-)	mtRPS18	ribosomal protein S18, mitochondrial	3.2	3.2
PF3D7_1225100	1,018,351-1,024,017(+)	api-IRS	isoleucine--tRNA ligase, putative	3.2	3.2
PF3D7_1233400	1,379,747-1,383,501(-)	N/A	conserved Plasmodium membrane protein, unknown function	3.2	3.2
PF3D7_1308000	355,912-359,788(+)	N/A	conserved Plasmodium membrane protein, unknown function	3.2	3.2
PF3D7_1315800	659,980-662,174(-)	MYB1	transcription factor MYB1	3.2	3.2
PF3D7_1318900	778,097-781,679(+)	N/A	conserved Plasmodium protein, unknown function	3.2	3.2
PF3D7_1323800	984,290-988,964(-)	VPS52	vacuolar protein sorting-associated protein 52, putative	3.2	3.2
PF3D7_1339500	1,586,916-1,588,336(-)	N/A	ribosomal protein L49, mitochondrial, putative	3.2	3.2
PF3D7_1363400	2,543,068-2,547,394(-)	DOA1	polyubiquitin binding protein, putative	3.2	3.2
PF3D7_1411000	440,206-447,773(+)	N/A	conserved Plasmodium protein, unknown function	3.2	3.2
PF3D7_1411000	440,206-447,773(+)	N/A	conserved Plasmodium protein, unknown function	3.2	3.2
PF3D7_1414900	601,981-605,559(-)	N/A	ATP-dependent protease, putative	3.2	3.2
PF3D7_1423300	935,849-941,730(+)	PP7	serine/threonine protein phosphatase 7	3.2	3.2
PF3D7_1429900	1,176,022-1,181,728(+)	WRN	ADP-dependent DNA helicase RecQ	3.2	3.2
PF3D7_1431600	1,242,924-1,245,905(+)	SCS-beta	succinate--CoA ligase [ADP-forming] subunit beta	3.2	3.2
PF3D7_1455700	2,278,074-2,282,652(-)	N/A	conserved Plasmodium protein, unknown function	3.2	3.2
PF3D7_1472900	2,972,727-2,975,092(+)	N/A	dihydroorotase, putative	3.2	3.2
PF3D7_0104700	210,870-213,005(+)	MFR2	major facilitator superfamily-related transporter, putative	3.3	3.3
PF3D7_0111900	449,966-450,646(-)	N/A	mitochondrial distribution and morphology protein, putative	3.3	3.3
PF3D7_0206200	248,880-251,521(+)	PAT	pantothenate transporter	3.3	3.3
PF3D7_0303300	174,382-176,798(-)	RPB6	DNA-directed RNA polymerases I, II, and III subunit RPABC2, putative	3.3	3.3
PF3D7_0511400	481,423-482,568(+)	N/A	conserved Plasmodium protein, unknown function	3.3	3.3
PF3D7_0529800	1,213,104-1,220,543(+)	N/A	conserved Plasmodium protein, unknown function	3.3	3.3
PF3D7_0618400	770,147-772,506(-)	N/A	LMBR1 domain-containing protein, putative	3.3	3.3
PF3D7_0803700	230,967-233,374(+)	g-tub	tubulin gamma chain	3.3	3.3
PF3D7_0804500	248,516-268,538(+)	N/A	conserved Plasmodium membrane protein, unknown function	3.3	3.3
PF3D7_0812800	635,537-635,755(-)	N/A	zinc finger protein, putative	3.3	3.3
PF3D7_0814400	694,720-697,978(-)	N/A	phospholipase PLA1, putative	3.3	3.3
PF3D7_0822000	978,451-980,772(+)	N/A	ribosomal protein L4, mitochondrial, putative	3.3	3.3
PF3D7_0916400	683,244-691,188(+)	N/A	conserved Plasmodium protein, unknown function	3.3	3.3
PF3D7_0920700	848,626-851,420(+)	N/A	CRAL/TRIO domain-containing protein, putative	3.3	3.3
PF3D7_1003300	150,176-151,598(-)	ARD1	N-terminal acetyltransferase A complex catalytic subunit ARD1, putative	3.3	3.3
PF3D7_1107600	321,886-325,323(-)	N/A	coiled-coil domain-containing protein 40, putative	3.3	3.3
PF3D7_1109200	387,748-389,620(-)	N/A	conserved Plasmodium protein, unknown function	3.3	3.3
PF3D7_1131900	1,234,061-1,236,391(-)	N/A	conserved Plasmodium protein, unknown function	3.3	3.3
PF3D7_1132100	1,243,226-1,246,618(-)	N/A	RNA-binding protein, putative	3.3	3.3
PF3D7_1141600	1,668,302-1,669,090(-)	DPM1	dolichol-phosphate mannosyltransferase	3.3	3.3
PF3D7_1144200	1,757,488-1,759,205(-)	N/A	conserved Plasmodium protein, unknown function	3.3	3.3
PF3D7_1211300	497,915-503,333(-)	MCM8	DNA helicase MCM8, putative	3.3	3.3
PF3D7_1241100	1,746,049-1,748,494(-)	PFS2	polyadenylation factor subunit 2, putative	3.3	3.3
PF3D7_1250900	2,083,353-2,084,625(-)	N/A	conserved protein, unknown function	3.3	3.3
PF3D7_1304200	226,669-229,688(-)	MIT2	CorA-like Mg2+ transporter protein, putative	3.3	3.3
PF3D7_1304200	226,669-229,688(-)	MIT2	CorA-like Mg2+ transporter protein, putative	3.3	3.3
PF3D7_1322500	952,855-955,994(+)	DHHC5	palmitoyltransferase DHHC5	3.3	3.3
PF3D7_1328300	1,195,364-1,199,554(-)	N/A	conserved protein, unknown function	3.3	3.3
PF3D7_1333200	1,360,971-1,367,998(+)	UBA1	ubiquitin-activating enzyme	3.3	3.3
PF3D7_1349300	1,976,376-1,982,692(+)	TKL3	tyrosine kinase-like protein	3.3	3.3
PF3D7_1356700	2,244,508-2,247,386(+)	N/A	DnaJ protein, putative	3.3	3.3
PF3D7_1363700	2,552,035-2,555,363(+)	AMR1	protein AMR1	3.3	3.3
PF3D7_1365400	2,615,836-2,618,677(-)	UBA4	adenylyltransferase and sulfurtransferase UBA4, putative	3.3	3.3
PF3D7_1407500	269,535-271,698(+)	TRM112	multifunctional methyltransferase subunit TRM112, putative	3.3	3.3
PF3D7_1414600	590,603-592,740(+)	Pgt1	mRNA-capping enzyme subunit alpha	3.3	3.3
PF3D7_1452400	2,146,941-2,151,334(+)	N/A	conserved Plasmodium protein, unknown function	3.3	3.3
PF3D7_1458800	2,414,388-2,418,536(-)	N/A	DNA-directed RNA polymerase III subunit RPC5, putative	3.3	3.3
PF3D7_1461300	2,491,624-2,493,185(+)	N/A	40S ribosomal protein S28e, putative	3.3	3.3
PF3D7_1464100	2,595,226-2,598,826(+)	N/A	conserved Plasmodium protein, unknown function	3.3	3.3
PF3D7_1470100	2,869,766-2,878,218(+)	N/A	conserved Plasmodium protein, unknown function	3.3	3.3
PF3D7_1473500	2,993,137-2,996,381(-)	N/A	conserved Plasmodium protein, unknown function	3.3	3.3
PF3D7_API02400	6,799-7,074(+)	ORF91	probable protein, unknown function	3.3	3.3
PF3D7_0112100	454,847-455,338(+)	PIMMS1	PIMMS1 protein	3.4	3.4
PF3D7_0206100	244,645-248,513(+)	SufE	cysteine desulfuration protein SufE	3.4	3.4
PF3D7_0215600	642,807-644,902(-)	GET2	Golgi to ER traffic protein 2	3.4	3.4
PF3D7_0216900	701,245-702,894(+)	N/A	conserved Plasmodium protein, unknown function	3.4	3.4
PF3D7_0304500	218,780-220,345(-)	GLP1	1-cys-glutaredoxin-like protein-1	3.4	3.4
PF3D7_0402900	172,256-173,440(-)	N/A	probable protein, unknown function	3.4	3.4
PF3D7_0411000	498,831-503,922(+)	N/A	AP2 domain transcription factor AP2-Z, putative	3.4	3.4
PF3D7_0510000	417,823-422,380(+)	N/A	conserved Plasmodium protein, unknown function	3.4	3.4
PF3D7_0524700	1,018,901-1,020,362(-)	TOM22	mitochondrial import receptor subunit TOM22, putative	3.4	3.4
PF3D7_0621700	884,024-890,267(+)	N/A	RAP protein, putative	3.4	3.4
PF3D7_0726400	1,108,583-1,125,415(-)	N/A	conserved Plasmodium membrane protein, unknown function	3.4	3.4
PF3D7_0823000	1,012,878-1,017,485(-)	VPS15	serine/threonine protein kinase VPS15, putative	3.4	3.4
PF3D7_0911400	521,554-526,248(-)	N/A	conserved Plasmodium protein, unknown function	3.4	3.4
PF3D7_0932500	1,293,832-1,297,076(-)	DHHC6	palmitoyltransferase DHHC6, putative	3.4	3.4
PF3D7_1002700	128,151-132,481(+)	N/A	conserved Plasmodium protein, unknown function	3.4	3.4
PF3D7_1023200	981,920-983,627(+)	OMPDC	orotidine 5'-phosphate decarboxylase	3.4	3.4
PF3D7_1027000	1,126,277-1,132,406(-)	N/A	conserved Plasmodium protein, unknown function	3.4	3.4
PF3D7_1104700	204,272-205,928(-)	RPC25	DNA-directed RNA polymerase III subunit RPC8, putative	3.4	3.4
PF3D7_1104700	204,272-205,928(-)	RPC25	DNA-directed RNA polymerase III subunit RPC8, putative	3.4	3.4
PF3D7_1108900	378,740-380,796(+)	N/A	tetratricopeptide repeat protein, putative	3.4	3.4
PF3D7_1139800	1,585,329-1,592,079(-)	N/A	conserved Plasmodium protein, unknown function	3.4	3.4
PF3D7_1241500	1,771,518-1,773,908(-)	N/A	conserved Plasmodium protein, unknown function	3.4	3.4
PF3D7_1243900	1,833,874-1,841,201(-)	DOC2	double C2-like domain-containing protein	3.4	3.4
PF3D7_1308600	396,734-401,269(-)	N/A	conserved Plasmodium protein, unknown function	3.4	3.4
PF3D7_1311200	481,029-483,562(-)	N/A	transducin beta-like protein TBL1, putative	3.4	3.4
PF3D7_1338900	1,568,367-1,571,577(-)	N/A	serine/threonine protein kinase, putative	3.4	3.4
PF3D7_1350300	2,010,870-2,012,401(+)	N/A	conserved protein, unknown function	3.4	3.4
PF3D7_1357400	2,275,621-2,280,940(+)	N/A	conserved Plasmodium protein, unknown function	3.4	3.4
PF3D7_1358700	2,325,473-2,328,323(-)	YOP1L	YOP1-like protein, putative	3.4	3.4
PF3D7_1360100	2,404,623-2,406,467(-)	RRM1	RNA-binding protein, putative	3.4	3.4
PF3D7_1362400	2,495,001-2,502,249(+)	Pcalp	calpain	3.4	3.4
PF3D7_1363500	2,547,654-2,551,108(+)	CCR4-2	CCR4 domain-containing protein 2, putative	3.4	3.4
PF3D7_1435100	1,415,760-1,417,286(-)	N/A	ribonuclease H2 subunit B, putative	3.4	3.4
PF3D7_1436800	1,498,758-1,499,902(-)	ClpR	ATP-dependent Clp protease proteolytic subunit	3.4	3.4
PF3D7_1439200	1,588,952-1,593,131(+)	N/A	conserved Plasmodium protein, unknown function	3.4	3.4
PF3D7_1439500	1,606,643-1,611,876(+)	ORP2	oocyst rupture protein 2, putative	3.4	3.4
PF3D7_1440800	1,665,064-1,668,100(+)	MFS6	major facilitator superfamily domain-containing protein, putative	3.4	3.4
PF3D7_1447500	1,941,056-1,941,686(+)	IMC20	inner membrane complex protein, putative	3.4	3.4
PF3D7_0319200	803,517-806,736(-)	CCR4-4	CCR4 domain-containing protein 4, putative	3.5	3.5
PF3D7_0407200	363,313-365,044(-)	PTH2	peptidyl-tRNA hydrolase 2, putative	3.5	3.5
PF3D7_0506500	264,456-278,345(+)	N/A	conserved Plasmodium protein, unknown function	3.5	3.5
PF3D7_0512700	546,264-547,814(-)	OPRT	orotate phosphoribosyltransferase	3.5	3.5
PF3D7_0514100	591,098-595,679(-)	UvrD	ATP-dependent DNA helicase UvrD	3.5	3.5
PF3D7_0514900	618,369-620,372(+)	N/A	conserved Plasmodium protein, unknown function	3.5	3.5
PF3D7_0519300	795,081-797,815(+)	COX10	protoheme IX farnesyltransferase	3.5	3.5
PF3D7_0602800	115,789-118,379(+)	JmjC2	JmjC domain-containing protein 2, putative	3.5	3.5
PF3D7_0625500	1,034,313-1,037,552(+)	N/A	conserved Plasmodium membrane protein, unknown function	3.5	3.5
PF3D7_0714300	656,565-662,123(+)	DHHC4	palmitoyltransferase DHHC4, putative	3.5	3.5
PF3D7_0826600	1,156,860-1,158,860(-)	VAMP7	SNARE protein, putative	3.5	3.5
PF3D7_0908000	369,477-371,999(-)	PMP1	plasma membrane protein 1, putative	3.5	3.5
PF3D7_0912600	559,144-561,979(+)	N/A	conserved Plasmodium protein, unknown function	3.5	3.5
PF3D7_0925300	1,019,164-1,020,903(-)	aPRS	proline--tRNA ligase, putative	3.5	3.5
PF3D7_1015700	629,909-632,135(-)	N/A	tubulin binding cofactor c, putative	3.5	3.5
PF3D7_1015700	629,909-632,135(-)	N/A	tubulin binding cofactor c, putative	3.5	3.5
PF3D7_1019700	800,211-803,696(-)	N/A	conserved Plasmodium protein, unknown function	3.5	3.5
PF3D7_1111500	445,809-446,947(-)	N/A	acylphosphatase, putative	3.5	3.5
PF3D7_1114800	558,924-561,433(-)	G3PDH	glycerol-3-phosphate dehydrogenase, putative	3.5	3.5
PF3D7_1134300	1,333,076-1,340,271(+)	EMMA1	erythrocyte membrane and merozoite antigen EMMA1	3.5	3.5
PF3D7_1210000	452,016-454,311(+)	RPL1	50S ribosomal protein L1, apicoplast, putative	3.5	3.5
PF3D7_1227300	1,105,251-1,108,739(+)	N/A	conserved Plasmodium protein, unknown function	3.5	3.5
PF3D7_1231900	1,321,669-1,325,580(+)	N/A	WD repeat-containing protein, putative	3.5	3.5
PF3D7_1232000	1,325,076-1,328,093(-)	aFRS	phenylalanine--tRNA ligase	3.5	3.5
PF3D7_1233050	1,358,501-1,358,732(+)	OST4	dolichyl-diphosphooligosaccharide--protein glycosyltransferase subunit OST4, putative	3.5	3.5
PF3D7_1304400	232,308-234,498(-)	N/A	PUB domain-containing protein, putative	3.5	3.5
PF3D7_1312600	529,137-531,966(+)	BCKDHA	2-oxoisovalerate dehydrogenase subunit alpha, mitochondrial, putative	3.5	3.5
PF3D7_1316800	697,830-700,357(-)	SEC20	protein transport protein SEC20, putative	3.5	3.5
PF3D7_1317300	730,266-732,727(-)	N/A	RNA-binding protein, putative	3.5	3.5
PF3D7_1404100	144,730-146,345(-)	N/A	cytochrome c, putative	3.5	3.5
PF3D7_1407200	260,615-262,717(-)	N/A	conserved Plasmodium protein, unknown function	3.5	3.5
PF3D7_1410500	423,495-424,842(-)	N/A	conserved Plasmodium protein, unknown function	3.5	3.5
PF3D7_1413400	533,951-536,207(-)	N/A	30S ribosomal protein S9, putative	3.5	3.5
PF3D7_1416300	658,760-660,974(+)	N/A	N-acyl-phosphatidylethanolamine-hydrolyzing phospholipase D, putative	3.5	3.5
PF3D7_1421600	885,211-888,459(+)	N/A	conserved Plasmodium protein, unknown function	3.5	3.5
PF3D7_1433100	1,299,666-1,303,727(+)	N/A	HID1 domain-containing protein, putative	3.5	3.5
PF3D7_1458500	2,399,870-2,405,556(+)	SAS4	spindle assembly abnormal protein 4, putative	3.5	3.5
PF3D7_1460200	2,456,628-2,457,884(-)	N/A	conserved protein, unknown function	3.5	3.5
PF3D7_1468600	2,816,100-2,822,286(+)	N/A	aminophospholipid transporter, putative	3.5	3.5
PF3D7_0107100	295,177-296,959(-)	N/A	conserved protein, unknown function	3.6	3.6
PF3D7_0214300	577,433-586,702(+)	N/A	conserved Plasmodium protein, unknown function	3.6	3.6
PF3D7_0316400	662,081-665,690(-)	N/A	CS domain-containing protein, putative	3.6	3.6
PF3D7_0415100	670,824-672,750(+)	N/A	conserved protein, unknown function	3.6	3.6
PF3D7_0422300	1,020,961-1,025,057(+)	N/A	alpha tubulin 2	3.6	3.6
PF3D7_0422600	1,038,409-1,039,295(-)	N/A	conserved Plasmodium protein, unknown function	3.6	3.6
PF3D7_0508600	355,948-357,049(+)	N/A	conserved protein, unknown function	3.6	3.6
PF3D7_0614200	593,122-595,984(-)	NAR1	cytosolic Fe-S cluster assembly factor NAR1, putative	3.6	3.6
PF3D7_0723000	968,088-970,023(-)	N/A	tRNAHis guanylyltransferase, putative	3.6	3.6
PF3D7_0824200	1,054,798-1,059,140(+)	N/A	conserved Plasmodium protein, unknown function	3.6	3.6
PF3D7_0915500	657,072-659,906(+)	N/A	conserved Plasmodium protein, unknown function	3.6*	3.6
PF3D7_0920600	843,108-847,719(+)	N/A	conserved Plasmodium protein, unknown function	3.6	3.6
PF3D7_1024100	1,016,823-1,020,866(-)	N/A	ookinete maturation gene OMG1, putative	3.6	3.6
PF3D7_1103400	145,836-151,037(+)	SufD	iron-sulfur cluster assembly protein SufD	3.6	3.6
PF3D7_1105100	225,227-226,943(+)	H2B	histone H2B	3.6	3.6
PF3D7_1126600	1,037,626-1,040,420(-)	N/A	steryl ester hydrolase, putative	3.6	3.6
PF3D7_1131600	1,216,521-1,224,812(+)	N/A	kelch domain-containing protein, putative	3.6	3.6
PF3D7_1223500	946,864-961,465(-)	N/A	conserved Plasmodium protein, unknown function	3.6	3.6
PF3D7_1224100	975,744-979,052(-)	N/A	conserved protein, unknown function	3.6	3.6
PF3D7_1230300	1,249,652-1,250,988(-)	SPM2	subpellicular microtubule protein 2, putative	3.6	3.6
PF3D7_1242500	1,798,386-1,800,204(+)	N/A	conserved protein, unknown function	3.6	3.6
PF3D7_1315600	654,882-657,517(-)	PIS	CDP-diacylglycerol--inositol 3-phosphatidyltransferase	3.6	3.6
PF3D7_1347900	1,912,646-1,919,522(-)	N/A	conserved Plasmodium protein, unknown function	3.6	3.6
PF3D7_1404700	160,928-162,542(-)	N/A	cysteine-rich small secreted protein CSS, putative	3.6	3.6
PF3D7_1404900	168,515-171,941(+)	N/A	conserved Plasmodium protein, unknown function	3.6	3.6
PF3D7_1413900	550,913-553,649(+)	N/A	DnaJ protein, putative	3.6	3.6
PF3D7_1426700	1,035,905-1,042,216(-)	PEPC	phosphoenolpyruvate carboxylase	3.6	3.6
PF3D7_1429200	1,144,128-1,148,920(-)	ApiAP2	AP2 domain transcription factor AP2-O3, putative	3.6	3.6
PF3D7_1433000	1,298,143-1,299,264(-)	NOP10	H/ACA ribonucleoprotein complex subunit 3, putative	3.6	3.6
PF3D7_1446400	1,902,569-1,905,593(-)	pdhB	pyruvate dehydrogenase E1 component subunit beta	3.6	3.6
PF3D7_1460500	2,463,988-2,471,914(+)	N/A	conserved Plasmodium protein, unknown function	3.6	3.6
PF3D7_1463300	2,572,705-2,574,812(+)	N/A	DNA polymerase alpha subunit B, putative	3.6	3.6
PF3D7_0107800	321,757-326,180(+)	MRE11	double-strand break repair protein MRE11	3.7	3.7
PF3D7_0208400	342,081-351,139(-)	N/A	histidine phosphatase, putative	3.7	3.7
PF3D7_0406700	347,345-352,121(+)	N/A	KLRAQ domain-containing protein, putative	3.7	3.7
PF3D7_0502800	122,377-123,300(+)	N/A	DnaJ protein, putative	3.7	3.7
PF3D7_0504200	167,258-169,809(+)	DDX27	ATP-dependent RNA helicase DDX27, putative	3.7	3.7
PF3D7_0514200	596,622-599,828(+)	N/A	conserved Plasmodium protein, unknown function	3.7	3.7
PF3D7_0526300	1,085,623-1,087,455(-)	WDR55	WD repeat-containing protein 55, putative	3.7	3.7
PF3D7_0609200	392,371-394,770(+)	N/A	citrate synthase-like protein, putative	3.7	3.7
PF3D7_0618100	761,703-764,548(+)	N/A	conserved Plasmodium protein, unknown function	3.7	3.7
PF3D7_0626000	1,048,453-1,055,207(-)	N/A	conserved Plasmodium protein, unknown function	3.7	3.7
PF3D7_0713800	623,870-625,625(-)	NELFA	negative elongation factor A, putative	3.7	3.7
PF3D7_0716500	721,717-725,068(+)	N/A	conserved Plasmodium protein, unknown function	3.7	3.7
PF3D7_0819100	869,033-871,357(+)	N/A	BRIX domain, putative	3.7	3.7
PF3D7_0909600	432,221-435,442(-)	N/A	conserved protein, unknown function	3.7	3.7
PF3D7_0919100	785,169-789,003(+)	N/A	DnaJ protein, putative	3.7	3.7
PF3D7_0929300	1,171,132-1,173,562(+)	N/A	conserved Plasmodium protein, unknown function	3.7	3.7
PF3D7_1018500	735,567-737,313(-)	RDS3	pre-mRNA-splicing factor RDS3, putative	3.7	3.7
PF3D7_1113700	529,103-530,687(+)	GLO1	glyoxalase I	3.7	3.7
PF3D7_1140100	1,597,769-1,600,089(-)	N/A	V-type proton ATPase subunit F, putative	3.7	3.7
PF3D7_1230000	1,233,352-1,241,605(+)	N/A	TBC domain-containing protein, putative	3.7	3.7
PF3D7_1312800	536,657-545,069(-)	AAP2	protein AAP2	3.7	3.7
PF3D7_1325900	1,075,906-1,084,660(-)	N/A	conserved Plasmodium protein, unknown function	3.7	3.7
PF3D7_1328000	1,173,631-1,181,569(-)	N/A	conserved Plasmodium protein, unknown function	3.7	3.7
PF3D7_1337100	1,495,106-1,497,722(+)	PK6	protein kinase 6	3.7	3.7
PF3D7_1406800	246,052-249,607(-)	GAPM3	glideosome associated protein with multiple membrane spans 3	3.7	3.7
PF3D7_1455400	2,262,633-2,264,484(-)	HlyIII	hemolysin III	3.7	3.7
PF3D7_1476100	3,131,104-3,131,637(+)	ETRAMP14.2	early transcribed membrane protein 14.2	3.7	3.7
PF3D7_0105500	228,485-229,519(-)	N/A	conserved protein, unknown function	3.8	3.8
PF3D7_0111300	431,167-436,457(-)	N/A	P-loop containing nucleoside triphosphate hydrolase, putative	3.8	3.8
PF3D7_0111700	443,476-444,682(-)	N/A	conserved protein, unknown function	3.8	3.8
PF3D7_0211500	463,147-467,352(+)	N/A	GAF domain-related protein, putative	3.8	3.8
PF3D7_0322600	948,374-952,693(+)	N/A	conserved Plasmodium protein, unknown function	3.8	3.8
PF3D7_0419500	866,388-869,784(-)	N/A	conserved Plasmodium membrane protein, unknown function	3.8	3.8
PF3D7_0609100	388,540-392,142(-)	ZIP1	zinc transporter ZIP1, putative	3.8	3.8
PF3D7_0626200	1,058,496-1,060,180(-)	N/A	conserved Plasmodium protein, unknown function	3.8	3.8
PF3D7_0628700	1,183,134-1,185,887(+)	N/A	conserved Plasmodium protein, unknown function	3.8	3.8
PF3D7_0630700	1,284,439-1,287,109(+)	N/A	bifunctional methylenetetrahydrofolate dehydrogenase/cyclohydrolase, putative	3.8	3.8
PF3D7_1011900	460,036-462,335(-)	HO	heme oxygenase	3.8	3.8
PF3D7_1020600	827,488-834,798(+)	N/A	conserved Plasmodium membrane protein, unknown function	3.8	3.8
PF3D7_1037500	1,487,741-1,490,305(+)	DYN2	dynamin-like protein	3.8	3.8
PF3D7_1148000	1,908,678-1,914,041(-)	N/A	serine/threonine protein kinase, putative	3.8	3.8
PF3D7_1232700	1,345,905-1,351,253(+)	ND9	Nd9 protein	3.8	3.8
PF3D7_1244700	1,870,456-1,873,215(+)	N/A	conserved protein, unknown function	3.8	3.8
PF3D7_1320400	841,671-843,288(-)	SPB	type I signal peptidase	3.8	3.8
PF3D7_1342200	1,660,640-1,663,930(-)	N/A	conserved Plasmodium membrane protein, unknown function	3.8	3.8
PF3D7_1350200	2,009,378-2,010,603(-)	SNRPE	small nuclear ribonucleoprotein E, putative	3.8	3.8
PF3D7_1409100	355,859-360,616(+)	N/A	aldo-keto reductase, putative	3.8	3.8
PF3D7_1414000	552,757-555,969(-)	RPN13	26S proteasome regulatory subunit RPN13, putative	3.8	3.8
PF3D7_1432000	1,256,926-1,259,113(-)	SYN11	syntaxin, Qa-SNARE family	3.8	3.8
PF3D7_1443000	1,763,820-1,768,781(-)	SRPK2	serine/threonine protein kinase	3.8	3.8
PF3D7_1465800	2,662,020-2,682,705(+)	N/A	dynein beta chain, putative	3.8	3.8
PF3D7_0106800	286,637-289,063(+)	RAB5c	ras-related protein Rab-5C	3.9	3.9
PF3D7_0201500	72,155-76,714(-)	N/A	Plasmodium exported protein (hyp9), unknown function	3.9*	3.9
PF3D7_0216400	675,368-678,010(+)	VPS45	vacuolar protein sorting-associated protein 45	3.9	3.9
PF3D7_0312400	523,023-528,087(-)	GSK3beta	glycogen synthase kinase-3 beta	3.9	3.9
PF3D7_0505900	254,058-256,048(-)	MED11	mediator of RNA polymerase II transcription subunit 11, putative	3.9	3.9
PF3D7_0614000	586,596-589,075(-)	N/A	thiamine-phosphate synthase, putative	3.9	3.9
PF3D7_0622300	907,610-911,239(+)	N/A	vacuolar transporter chaperone, putative	3.9	3.9
PF3D7_0709200	412,092-413,161(-)	GLP3	glutaredoxin-like protein	3.9	3.9
PF3D7_0812000	600,525-602,266(-)	N/A	conserved protein, unknown function	3.9	3.9
PF3D7_0907900	367,738-368,844(-)	PDF	peptide deformylase	3.9	3.9
PF3D7_0914900	635,647-639,564(+)	N/A	BSD-domain protein, putative	3.9	3.9
PF3D7_0926800	1,092,809-1,096,677(-)	N/A	conserved Plasmodium protein, unknown function	3.9	3.9
PF3D7_0929500	1,180,983-1,181,996(-)	N/A	CH domain-containing protein, putative	3.9	3.9
PF3D7_0937200	1,471,599-1,473,298(+)	N/A	lysophospholipase, putative	3.9	3.9
PF3D7_1102500	118,504-122,768(-)	GEXP02	gametocyte exported protein 2	3.9	3.9
PF3D7_1116300	617,528-620,150(+)	CYP19C	peptidyl-prolyl cis-trans isomerase	3.9	3.9
PF3D7_1129800	1,151,788-1,154,689(+)	N/A	conserved Plasmodium protein, unknown function	3.9	3.9
PF3D7_1130700	1,179,639-1,185,871(-)	SMC1	structural maintenance of chromosomes protein 1, putative	3.9	3.9
PF3D7_1141400	1,663,373-1,665,749(+)	PIGH	phosphatidylinositol N-acetylglucosaminyltransferase subunit H, putative	3.9	3.9
PF3D7_1217600	695,559-696,455(+)	APC10	anaphase-promoting complex subunit 10, putative	3.9	3.9
PF3D7_1233700	1,402,635-1,405,063(+)	N/A	homocysteine S-methyltransferase, putative	3.9	3.9
PF3D7_1326600	1,107,779-1,122,729(+)	N/A	conserved Plasmodium protein, unknown function	3.9	3.9
PF3D7_1356200	2,228,269-2,229,941(-)	TIM23	mitochondrial import inner membrane translocase subunit TIM23, putative	3.9	3.9
PF3D7_1416000	643,914-644,989(+)	N/A	conserved Plasmodium protein, unknown function	3.9	3.9
PF3D7_1425800	1,008,510-1,012,651(+)	N/A	conserved Plasmodium protein, unknown function	3.9	3.9
PF3D7_1428500	1,118,519-1,126,439(+)	N/A	protein kinase, putative	3.9	3.9
PF3D7_1432700	1,289,379-1,291,696(-)	N/A	protein-L-isoaspartate(D-aspartate) O-methyltransferase, putative	3.9	3.9
PF3D7_1453400	2,188,118-2,194,487(+)	N/A	gamma-tubulin complex component, putative	3.9	3.9
PF3D7_1457800	2,372,222-2,374,557(-)	N/A	conserved Plasmodium protein, unknown function	3.9	3.9
PF3D7_0219500	776,418-778,478(-)	N/A	pseudouridine synthase, putative	4	4
PF3D7_0504800	187,586-205,020(-)	N/A	conserved Plasmodium protein, unknown function	4	4
PF3D7_0605500	225,346-227,905(-)	N/A	cyclin dependent kinase binding protein, putative	4	4
PF3D7_0801900	126,226-143,894(+)	LSD2	lysine-specific histone demethylase, putative	4	4
PF3D7_0806100	330,475-333,020(+)	N/A	conserved Plasmodium protein, unknown function	4	4
PF3D7_0810200	521,170-524,750(+)	ABCK1	ABC1 family, putative	4	4
PF3D7_0830800	1,309,285-1,317,662(+)	SURF8.2	surface-associated interspersed protein 8.2 (SURFIN 8.2)	4	4
PF3D7_0926900	1,096,771-1,098,919(-)	N/A	replication termination factor, putative	4	4
PF3D7_0933500	1,324,974-1,329,878(-)	N/A	gamma-tubulin complex component, putative	4	4
PF3D7_1111300	442,112-444,385(-)	BOS1	protein transport protein BOS1, putative	4	4
PF3D7_1117100	652,399-654,424(+)	UCH54	ubiquitin carboxyl-terminal hydrolase UCH54	4	4
PF3D7_1119500	736,057-737,776(+)	N/A	AP-4 complex subunit mu, putative	4	4
PF3D7_1135300	1,380,567-1,382,594(-)	PMRT1	plasma membrane resident transporter 1	4	4
PF3D7_1146600	1,832,152-1,839,819(+)	ORP1	oocyst rupture protein 1, putative	4	4
PF3D7_1225000	1,012,310-1,017,848(-)	N/A	conserved Plasmodium protein, unknown function	4	4
PF3D7_1322200	931,298-944,119(+)	STU2	protein STU2, putative	4	4
PF3D7_1323000	963,661-964,690(-)	FabZ	beta-hydroxyacyl-ACP dehydratase	4	4
PF3D7_1332100	1,329,491-1,331,059(+)	N/A	conserved protein, unknown function	4	4
PF3D7_1332300	1,335,713-1,337,184(+)	TRAPPC2	trafficking protein particle complex subunit 2, putative	4	4
PF3D7_1349600	1,996,357-1,998,701(+)	SKA3	spindle and kinetochore-associated protein 3, putative	4	4
PF3D7_1354900	2,183,640-2,186,476(+)	N/A	conserved Plasmodium protein, unknown function	4	4
PF3D7_1369600	2,773,725-2,776,948(-)	N/A	conserved Plasmodium protein, unknown function	4	4
PF3D7_1414700	592,791-598,162(-)	N/A	ubiquitin carboxyl-terminal hydrolase, putative	4	4
PF3D7_1427000	1,050,744-1,055,499(+)	N/A	conserved Plasmodium protein, unknown function	4	4
PF3D7_1445800	1,878,658-1,882,577(-)	N/A	conserved Plasmodium membrane protein, unknown function	4	4
PF3D7_1475900	3,124,298-3,126,709(+)	N/A	KELT protein	4	4
PF3D7_0313700	555,035-558,825(-)	N/A	conserved Plasmodium protein, unknown function	4.1	4.1
PF3D7_0419700	872,600-875,321(+)	Pf34	apical merozoite protein	4.1	4.1
PF3D7_0513600	574,365-579,453(-)	N/A	deoxyribodipyrimidine photo-lyase, putative	4.1	4.1
PF3D7_0514600	606,433-609,049(-)	N/A	ribose-5-phosphate isomerase, putative	4.1	4.1
PF3D7_0521100	861,930-867,583(-)	N/A	conserved Plasmodium protein, unknown function	4.1*	4.1
PF3D7_0603000	121,248-124,846(+)	N/A	SDE2 domain-containing protein, putative	4.1	4.1
PF3D7_0607800	329,254-332,013(-)	N/A	GTP-binding protein, putative	4.1	4.1
PF3D7_0609800	420,422-423,142(-)	DHHC2	palmitoyltransferase DHHC2, putative	4.1	4.1
PF3D7_0705100	251,976-255,484(+)	N/A	conserved Plasmodium protein, unknown function	4.1	4.1
PF3D7_0708000	368,274-372,081(+)	N/A	cytoskeleton associated protein, putative	4.1	4.1
PF3D7_0728800	1,230,145-1,232,666(+)	N/A	conserved Plasmodium protein, unknown function	4.1	4.1
PF3D7_0819700	888,126-890,471(-)	N/A	conserved Plasmodium protein, unknown function	4.1	4.1
PF3D7_0916500	691,282-694,189(-)	UFD1	ubiquitin fusion degradation protein 1	4.1	4.1
PF3D7_0918400	754,297-760,269(+)	N/A	conserved Plasmodium protein, unknown function	4.1	4.1
PF3D7_0921500	875,602-876,867(+)	N/A	conserved Plasmodium protein, unknown function	4.1	4.1
PF3D7_0933300	1,319,902-1,323,588(+)	N/A	conserved Plasmodium protein, unknown function	4.1	4.1
PF3D7_1003000	141,402-147,095(+)	N/A	guanylate cyclase organizer UGO, putative	4.1	4.1
PF3D7_1105200	228,159-231,014(-)	WDR8	WD repeat-containing protein WRAP73, putative	4.1	4.1
PF3D7_1214300	608,122-610,094(-)	N/A	geranylgeranyl transferase type-2 subunit beta, putative	4.1	4.1
PF3D7_1214400	610,135-611,142(-)	EMC6	ER membrane protein complex subunit 6, putative	4.1	4.1
PF3D7_1216700	663,061-666,282(+)	PLP2	perforin-like protein 2	4.1	4.1
PF3D7_1368500	2,722,470-2,725,470(+)	N/A	heptatricopeptide repeat-containing protein, putative	4.1	4.1
PF3D7_1369000	2,742,329-2,746,396(+)	GPAA1	glycosylphosphatidylinositol anchor attachment 1 protein, putative	4.1	4.1
PF3D7_1416900	684,962-686,566(-)	N/A	prefoldin subunit 2, putative	4.1	4.1
PF3D7_API01800	4,178-4,567(+)	RPL16	apicoplast ribosomal protein L16	4.1	4.1
PF3D7_0303400	177,446-181,753(+)	DHHC1	palmitoyltransferase DHHC1	4.2	4.2
PF3D7_0406900	353,655-359,878(-)	N/A	conserved Plasmodium protein, unknown function	4.2	4.2
PF3D7_0515900	659,849-661,610(-)	NIF2	NLI interacting factor-like phosphatase, putative	4.2	4.2
PF3D7_0525600	1,065,902-1,070,111(-)	N/A	RNA methyltransferase, putative	4.2	4.2
PF3D7_0602900	118,239-120,929(-)	N/A	conserved Plasmodium protein, unknown function	4.2	4.2
PF3D7_0613700	558,835-562,741(-)	N/A	syntaxin-binding protein, putative	4.2	4.2
PF3D7_0615100	622,767-624,490(-)	ENR	enoyl-acyl carrier reductase	4.2	4.2
PF3D7_0716700	728,081-731,148(+)	N/A	conserved Plasmodium protein, unknown function	4.2	4.2
PF3D7_0718100	795,957-805,184(-)	EST	exported serine/threonine protein kinase	4.2	4.2
PF3D7_0811700	588,248-593,489(+)	N/A	conserved Plasmodium protein, unknown function	4.2*	4.2
PF3D7_0916900	703,682-706,678(+)	ZNHIT3	Zinc finger HIT domain-containing protein 3	4.2	4.2
PF3D7_0928700	1,149,710-1,155,532(-)	N/A	conserved Plasmodium protein, unknown function	4.2	4.2
PF3D7_1005500	236,121-242,888(-)	UPF1	regulator of nonsense transcripts 1, putative	4.2	4.2
PF3D7_1038600	1,551,088-1,553,687(-)	N/A	Plasmodium exported protein, unknown function	4.2	4.2
PF3D7_1111100	436,628-438,959(-)	RFC5	replication factor C subunit 5, putative	4.2	4.2
PF3D7_1126400	1,030,509-1,031,799(+)	MED21	mediator of RNA polymerase II transcription subunit 21, putative	4.2	4.2
PF3D7_1135900	1,398,462-1,401,319(-)	N/A	3-oxo-5-alpha-steroid 4-dehydrogenase, putative	4.2	4.2
PF3D7_1144700	1,772,009-1,774,198(-)	TIC20	apicoplast import protein Tic20, putative	4.2	4.2
PF3D7_1233100	1,359,169-1,360,369(+)	N/A	conserved protein, unknown function	4.2	4.2
PF3D7_1246700	1,938,255-1,940,352(+)	N/A	conserved Plasmodium protein, unknown function	4.2	4.2
PF3D7_1249500	2,016,976-2,018,469(-)	N/A	protein CutA, putative	4.2	4.2
PF3D7_1306800	320,722-322,613(-)	N/A	RED-like protein, putative	4.2	4.2
PF3D7_1324300	1,002,038-1,019,770(-)	N/A	conserved Plasmodium membrane protein, unknown function	4.2	4.2
PF3D7_1329200	1,236,406-1,238,812(-)	N/A	conserved Plasmodium protein, unknown function	4.2	4.2
PF3D7_1412400	493,932-505,187(-)	N/A	conserved Plasmodium protein, unknown function	4.2	4.2
PF3D7_1468200	2,800,972-2,803,435(+)	TLS1	telomere length and silencing protein 1, putative	4.2	4.2
PF3D7_1472000	2,940,178-2,941,916(+)	ISY1	pre-mRNA-splicing factor ISY1, putative	4.2	4.2
PF3D7_API04400	18,977-22,051(-)	rpoB	DNA-directed RNA polymerase subunit beta, putative	4.2*	4.2
PF3D7_0110400	393,695-395,222(-)	RPB9	DNA-directed RNA polymerase II subunit RPB9, putative	4.3	4.3
PF3D7_0214700	599,425-601,740(-)	N/A	conserved Plasmodium protein, unknown function	4.3	4.3
PF3D7_0305100	236,334-248,270(-)	N/A	conserved Plasmodium protein, unknown function	4.3	4.3
PF3D7_0320500	860,221-862,776(+)	Nico	nicotinamidase, putative	4.3	4.3
PF3D7_0321500	896,241-900,388(-)	N/A	peptidase, putative	4.3	4.3
PF3D7_0403900	218,611-222,971(+)	SET8	SET domain protein, putative	4.3	4.3
PF3D7_0411300	510,180-512,923(+)	N/A	golgin subfamily A member 6-like protein, putative	4.3	4.3
PF3D7_0414400	652,350-653,554(+)	N/A	conserved Plasmodium protein, unknown function	4.3*	4.3
PF3D7_0511300	474,407-478,999(-)	N/A	MORN repeat protein, putative	4.3	4.3
PF3D7_0613400	546,920-548,162(+)	RPL18	50S ribosomal protein L18, apicoplast, putative	4.3	4.3
PF3D7_0625000	1,019,648-1,022,452(+)	SMS1	sphingomyelin synthase 1, putative	4.3	4.3
PF3D7_0625000	1,019,648-1,022,452(+)	SMS1	sphingomyelin synthase 1, putative	4.3	4.3
PF3D7_0718500	824,069-826,448(+)	N/A	prefoldin subunit 3, putative	4.3	4.3
PF3D7_0718700	831,360-833,140(-)	N/A	conserved Plasmodium membrane protein, unknown function	4.3	4.3
PF3D7_0720200	879,431-880,461(+)	N/A	conserved protein, unknown function	4.3	4.3
PF3D7_0722700	961,629-963,030(+)	C3AP1	respiratory chain complex 3 associated protein 1	4.3	4.3
PF3D7_0807100	372,356-376,952(-)	PSH3	DNA helicase PSH3	4.3	4.3
PF3D7_0821200	957,099-958,258(+)	N/A	conserved protein, unknown function	4.3	4.3
PF3D7_1003700	166,171-171,640(-)	N/A	MKT1 domain-containing protein, putative	4.3	4.3
PF3D7_1009700	388,599-393,165(-)	N/A	tubulin--tyrosine ligase, putative	4.3	4.3
PF3D7_1016600	665,222-667,054(-)	N/A	Plasmodium exported protein (PHISTc), unknown function	4.3	4.3
PF3D7_1026200	1,103,231-1,105,245(-)	N/A	conserved protein, unknown function	4.3	4.3
PF3D7_1144400	1,762,256-1,766,650(+)	N/A	conserved Plasmodium protein, unknown function	4.3	4.3
PF3D7_1225300	1,029,020-1,031,737(+)	N/A	rRNA-processing protein FCF1, putative	4.3	4.3
PF3D7_1229600	1,213,472-1,217,959(-)	N/A	conserved Plasmodium protein, unknown function	4.3	4.3
PF3D7_1420800	863,623-864,820(-)	N/A	dynein light chain, putative	4.3	4.3
PF3D7_1421900	890,541-891,622(-)	CTR2	copper transporter, putative	4.3	4.3
PF3D7_1448700	1,999,072-2,000,982(+)	N/A	HSP20-like chaperone, putative	4.3	4.3
PF3D7_0106500	274,094-278,747(+)	N/A	conserved Plasmodium protein, unknown function	4.4	4.4
PF3D7_0307400	320,628-322,215(-)	ClpP	ATP-dependent Clp protease proteolytic subunit	4.4	4.4
PF3D7_0530500	1,244,751-1,248,359(+)	N/A	conserved Plasmodium membrane protein, unknown function	4.4	4.4
PF3D7_0619900	839,748-841,672(+)	SF3A2	splicing factor 3A subunit 2, putative	4.4	4.4
PF3D7_0820100	909,083-910,928(-)	N/A	RNA-binding protein, putative	4.4	4.4
PF3D7_1013000	499,604-502,530(+)	N/A	zinc finger protein, putative	4.4	4.4
PF3D7_1025400	1,060,944-1,067,485(-)	N/A	conserved Plasmodium membrane protein, unknown function	4.4	4.4
PF3D7_1106200	260,554-263,407(+)	N/A	conserved Plasmodium protein, unknown function	4.4	4.4
PF3D7_1122000	837,912-840,125(-)	N/A	conserved protein, unknown function	4.4	4.4
PF3D7_1204600	212,829-214,204(+)	N/A	cytidine deaminase, putative	4.4	4.4
PF3D7_1206000	269,514-272,152(-)	SHLP2	shewanella-like protein phosphatase 2	4.4	4.4
PF3D7_1208800	405,242-409,824(-)	N/A	zinc finger protein, putative	4.4	4.4
PF3D7_1232200	1,332,463-1,334,896(+)	LPD1	dihydrolipoyl dehydrogenase, mitochondrial	4.4	4.4
PF3D7_1311300	484,029-485,471(+)	N/A	ATP synthase subunit gamma, mitochondrial	4.4	4.4
PF3D7_1406500	233,001-237,744(-)	WDR65	WD repeat-containing protein 65, putative	4.4	4.4
PF3D7_1436100	1,460,988-1,468,298(+)	N/A	conserved Plasmodium membrane protein, unknown function	4.4	4.4
PF3D7_1443700	1,791,629-1,793,782(-)	DPCK	dephospho-CoA kinase	4.4	4.4
PF3D7_1459900	2,449,937-2,451,312(-)	N/A	rhoptry protein, putative	4.4	4.4
PF3D7_1460800	2,477,828-2,479,750(-)	SNAPC3	snRNA-activating protein complex subunit 3, putative	4.4	4.4
PF3D7_1469400	2,844,118-2,847,047(+)	NT3	nucleoside transporter 3, putative	4.4	4.4
PF3D7_1476300	3,137,437-3,142,012(+)	N/A	Plasmodium exported protein (PHISTb), unknown function	4.4	4.4
PF3D7_0311900	509,155-512,024(-)	N/A	heptatricopeptide repeat-containing protein, putative	4.5	4.5
PF3D7_0606800	287,041-289,722(-)	VFT1	VFT protein	4.5	4.5
PF3D7_0610000	432,378-434,270(+)	N/A	ribosomal protein L19, mitochondrial, putative	4.5	4.5
PF3D7_0630100	1,254,330-1,256,987(-)	N/A	alpha/beta hydrolase, putative	4.5	4.5
PF3D7_0710400	474,350-475,968(+)	RAD14	DNA repair protein RAD14, putative	4.5	4.5
PF3D7_0819300	873,926-877,521(+)	N/A	conserved Plasmodium protein, unknown function	4.5	4.5
PF3D7_1007600	298,895-300,912(+)	N/A	conserved protein, unknown function	4.5	4.5
PF3D7_1029200	1,195,142-1,197,783(+)	N/A	WD repeat-containing protein, putative	4.5	4.5
PF3D7_1030300	1,233,044-1,238,180(-)	N/A	conserved Plasmodium protein, unknown function	4.5	4.5
PF3D7_1217500	691,395-694,623(+)	N/A	conserved Plasmodium protein, unknown function	4.5	4.5
PF3D7_1226900	1,088,291-1,090,085(-)	PV2	parasitophorous vacuolar protein 2	4.5	4.5
PF3D7_1310900	476,019-477,369(+)	N/A	ribosomal protein S15, mitochondrial, putative	4.5	4.5
PF3D7_1325800	1,070,871-1,075,794(+)	N/A	conserved Plasmodium protein, unknown function	4.5	4.5
PF3D7_1328800	1,213,757-1,216,004(+)	SIR2A	transcriptional regulatory protein sir2a	4.5	4.5
PF3D7_1343800	1,730,093-1,753,967(-)	N/A	VPS13 domain-containing protein, putative	4.5	4.5
PF3D7_1368700	2,727,274-2,729,996(-)	N/A	mitochondrial carrier protein, putative	4.5	4.5
PF3D7_1410800	432,899-435,698(+)	N/A	ankyrin-repeat protein, putative	4.5	4.5
PF3D7_1411800	477,095-479,654(-)	N/A	conserved Plasmodium protein, unknown function	4.5	4.5
PF3D7_1415300	613,736-616,628(+)	N/A	RNA-binding protein Nova-1, putative	4.5	4.5
PF3D7_1459700	2,444,059-2,446,716(-)	N/A	pyridoxal 5'-phosphate synthase, putative	4.5	4.5
PF3D7_1471900	2,932,831-2,939,893(-)	N/A	conserved Plasmodium protein, unknown function	4.5	4.5
PF3D7_0512800	548,139-553,825(-)	N/A	conserved Plasmodium protein, unknown function	4.6	4.6
PF3D7_0516100	667,396-675,244(+)	ATPase1	cation-transporting ATPase 1	4.6	4.6
PF3D7_0523900	992,760-997,375(-)	N/A	MerC domain-containing protein, putative	4.6	4.6
PF3D7_0623900	977,162-978,525(+)	N/A	ribonuclease H2 subunit A, putative	4.6	4.6
PF3D7_0626600	1,073,363-1,074,436(-)	N/A	conserved Plasmodium protein, unknown function	4.6	4.6
PF3D7_0626900	1,082,531-1,084,389(+)	N/A	ribosomal protein L46, mitochondrial, putative	4.6	4.6
PF3D7_0724400	1,023,600-1,024,634(+)	PAM18	mitochondrial import inner membrane translocase subunit TIM14, putative	4.6	4.6
PF3D7_0812300	618,843-620,228(-)	SSP3	sporozoite surface protein 3, putative	4.6	4.6
PF3D7_0815300	721,348-725,652(+)	N/A	FAD-dependent monooxygenase, putative	4.6	4.6
PF3D7_0826400	1,148,010-1,149,830(-)	CPT	cis-prenyltransferase	4.6	4.6
PF3D7_0930800	1,224,476-1,239,586(+)	N/A	regulator of chromosome condensation, putative	4.6	4.6
PF3D7_1004800	221,826-223,568(+)	AAC2	ADP,ATP carrier protein 2	4.6	4.6
PF3D7_1016100	643,558-644,331(-)	N/A	conserved Plasmodium protein, unknown function	4.6	4.6
PF3D7_1026400	1,109,794-1,111,976(-)	CDC20	cell division cycle protein 20 homolog, putative	4.6	4.6
PF3D7_1112700	481,830-485,831(+)	N/A	conserved Plasmodium protein, unknown function	4.6	4.6
PF3D7_1117900	677,741-683,573(+)	N/A	conserved Plasmodium protein, unknown function	4.6	4.6
PF3D7_1126300	1,026,914-1,029,706(+)	N/A	DnaJ protein, putative	4.6	4.6
PF3D7_1209800	446,709-448,061(-)	ATP11	ATP synthase mitochondrial F1 complex assembly factor 1, putative	4.6*	4.6
PF3D7_1224500	997,441-1,000,427(+)	ASF1	histone chaperone ASF1	4.6	4.6
PF3D7_1231400	1,290,102-1,297,082(-)	ICM1	membrane protein ICM1	4.6	4.6
PF3D7_1241300	1,757,506-1,759,613(-)	N/A	ribosome-binding factor A, putative	4.6	4.6
PF3D7_1303000	158,048-158,778(+)	ATPTG13	ATP synthase-associated protein, putative	4.6	4.6
PF3D7_1309500	436,154-437,809(-)	GAR1	H/ACA ribonucleoprotein complex subunit 1, putative	4.6	4.6
PF3D7_1315100	638,286-639,389(+)	PK9	serine/threonine protein kinase PK9	4.6	4.6
PF3D7_1325200	1,047,544-1,049,934(-)	N/A	lactate dehydrogenase, putative	4.6	4.6
PF3D7_1328400	1,199,670-1,202,958(-)	N/A	conserved protein, unknown function	4.6	4.6
PF3D7_1335800	1,462,045-1,464,260(+)	N/A	conserved Plasmodium protein, unknown function	4.6	4.6
PF3D7_1406000	210,252-211,328(+)	RBM8A	RNA-binding protein 8A, putative	4.6	4.6
PF3D7_1415900	641,606-642,984(-)	N/A	zinc finger protein, putative	4.6	4.6
PF3D7_1436700	1,494,872-1,498,533(-)	N/A	conserved protein, unknown function	4.6	4.6
PF3D7_1440000	1,624,013-1,631,734(-)	N/A	conserved Plasmodium protein, unknown function	4.6	4.6
PF3D7_0608310	347,997-349,756(+)	SAM50	sorting assembly machinery 50 kDa subunit, putative	4.7	4.7
PF3D7_0608900	363,994-368,548(+)	N/A	conserved Plasmodium protein, unknown function	4.7	4.7
PF3D7_0703000	115,122-120,892(+)	N/A	conserved Plasmodium protein, unknown function	4.7	4.7
PF3D7_0724800	1,046,357-1,049,418(-)	N/A	kelch domain-containing protein, putative	4.7	4.7
PF3D7_0727700	1,171,212-1,174,450(-)	N/A	conserved Plasmodium protein, unknown function	4.7	4.7
PF3D7_0809400	475,439-478,480(+)	N/A	conserved protein, unknown function	4.7	4.7
PF3D7_0815100	711,239-714,166(+)	N/A	heptatricopeptide repeat and RAP domain-containing protein, putative	4.7	4.7
PF3D7_0828800	1,237,184-1,241,229(-)	GAMA	GPI-anchored micronemal antigen	4.7	4.7
PF3D7_0829400	1,257,111-1,260,032(-)	N/A	prolyl 4-hydroxylase subunit alpha, putative	4.7	4.7
PF3D7_0932400	1,291,568-1,293,643(-)	RF1	peptide chain release factor 1	4.7	4.7
PF3D7_0933100	1,314,184-1,317,597(+)	N/A	conserved Plasmodium protein, unknown function	4.7	4.7
PF3D7_1019800	804,328-807,582(-)	N/A	tRNA methyltransferase, putative	4.7	4.7
PF3D7_1125000	983,393-985,829(-)	N/A	conserved protein, unknown function	4.7	4.7
PF3D7_1134400	1,340,325-1,342,250(-)	N/A	WPP motif-containing protein, putative	4.7	4.7
PF3D7_1143200	1,728,890-1,731,885(+)	N/A	DnaJ protein, putative	4.7	4.7
PF3D7_1220600	820,586-822,198(+)	N/A	conserved Plasmodium protein, unknown function	4.7	4.7
PF3D7_1235800	1,489,319-1,497,065(-)	N/A	peptidase, putative	4.7	4.7
PF3D7_1309400	431,848-436,382(+)	N/A	HORMA domain protein, putative	4.7	4.7
PF3D7_1319200	792,381-795,633(-)	N/A	tetratricopeptide repeat protein, putative	4.7	4.7
PF3D7_1327700	1,159,359-1,161,728(-)	UPF3B	regulator of nonsense transcripts 3B, putative	4.7	4.7
PF3D7_1336200	1,473,321-1,476,255(+)	N/A	conserved Plasmodium protein, unknown function	4.7	4.7
PF3D7_1354700	2,178,639-2,179,862(-)	N/A	conserved Plasmodium protein, unknown function	4.7*	4.7
PF3D7_1449800	2,042,131-2,043,795(+)	N/A	conserved protein, unknown function	4.7	4.7
PF3D7_1451300	2,104,693-2,107,407(+)	NSE2	E3 SUMO-protein ligase NSE2, putative	4.7	4.7
PF3D7_0213400	540,403-543,807(+)	PK7	protein kinase 7	4.8	4.8
PF3D7_0313000	537,355-538,827(-)	N/A	conserved Plasmodium protein, unknown function	4.8	4.8
PF3D7_0315000	610,994-612,107(+)	N/A	zinc finger protein, putative	4.8	4.8
PF3D7_0319400	809,093-814,903(+)	N/A	kinesin-8X	4.8	4.8
PF3D7_0422200	1,003,768-1,018,837(-)	N/A	erythrocyte membrane-associated antigen	4.8	4.8
PF3D7_0502600	116,198-120,058(-)	N/A	conserved Plasmodium protein, unknown function	4.8	4.8
PF3D7_0516800	699,574-708,266(-)	ApiAP2	AP2 domain transcription factor AP2-O2, putative	4.8	4.8
PF3D7_0604800	206,807-211,802(-)	N/A	RAP protein, putative	4.8	4.8
PF3D7_0818800	855,347-857,162(-)	IMP4	U3 small nucleolar ribonucleoprotein protein IMP4, putative	4.8	4.8
PF3D7_0819600	884,484-887,623(-)	N/A	ubiquitin-like protein, putative	4.8	4.8
PF3D7_0822200	982,546-987,696(+)	N/A	phosphorylated CTD interacting factor 1 WW domain-containing protein, putative	4.8	4.8
PF3D7_0906200	306,807-309,522(-)	N/A	conserved Plasmodium protein, unknown function	4.8	4.8
PF3D7_0924300	984,509-986,117(-)	TPK	thiamine pyrophosphokinase	4.8	4.8
PF3D7_0928100	1,136,403-1,138,628(-)	N/A	conserved Plasmodium protein, unknown function	4.8	4.8
PF3D7_1028100	1,163,786-1,165,615(+)	PPO	protoporphyrinogen oxidase	4.8	4.8
PF3D7_1112500	476,989-478,637(+)	N/A	RNA transcription, translation and transport factor protein, putative	4.8	4.8
PF3D7_1119800	746,560-747,902(-)	ASF1	alternative splicing factor ASF-1, putative	4.8	4.8
PF3D7_1121400	810,210-812,290(+)	N/A	WD repeat-containing protein, putative	4.8	4.8
PF3D7_1128400	1,104,154-1,107,028(-)	FPPS/GGPPS	bifunctional farnesyl/geranylgeranyl diphosphate synthase	4.8	4.8
PF3D7_1217900	700,202-702,357(+)	N/A	PPPDE peptidase domain-containing protein, putative	4.8	4.8
PF3D7_1220400	816,430-819,402(+)	DRN1	debranching enzyme-associated ribonuclease, putative	4.8	4.8
PF3D7_1227500	1,113,526-1,122,666(-)	SOC2	protein SOC2, putative	4.8	4.8
PF3D7_1305600	273,852-275,740(-)	S2P	site-2 protease S2P, putative	4.8	4.8
PF3D7_1306700	318,031-320,148(-)	N/A	conserved Plasmodium protein, unknown function	4.8	4.8
PF3D7_1313400	569,563-572,777(-)	N/A	DEAD box helicase, putative	4.8	4.8
PF3D7_1340700	1,620,976-1,623,379(-)	RAB11b	ras-related protein Rab-11B	4.8	4.8
PF3D7_1348100	1,925,011-1,927,105(+)	N/A	GTPase, putative	4.8	4.8
PF3D7_1368800	2,730,239-2,736,221(-)	ERCC4	DNA repair endonuclease XPF, putative	4.8	4.8
PF3D7_1408500	319,847-321,454(+)	N/A	conserved Plasmodium protein, unknown function	4.8	4.8
PF3D7_1413000	523,890-525,305(-)	N/A	conserved Plasmodium protein, unknown function	4.8	4.8
PF3D7_1431900	1,252,881-1,257,284(+)	ISC3	inner membrane complex suture component, putative	4.8	4.8
PF3D7_1439700	1,613,546-1,617,193(-)	N/A	leucine carboxyl methyltransferase, putative	4.8	4.8
PF3D7_1475000	3,075,788-3,076,186(+)	MED31	mediator of RNA polymerase II transcription subunit 31, putative	4.8	4.8
PF3D7_0419800	874,705-876,464(-)	N/A	60S ribosomal protein L7ae/L30e, putative	4.9	4.9
PF3D7_0509000	376,542-379,117(-)	alphaSNAP	alpha-soluble NSF attachment protein, putative	4.9	4.9
PF3D7_0710900	484,253-486,321(+)	RPL1	50S ribosomal protein L1, mitochondrial, putative	4.9	4.9
PF3D7_0811800	592,954-595,639(-)	N/A	conserved Plasmodium protein, unknown function	4.9	4.9
PF3D7_0824700	1,070,718-1,074,779(+)	LMF1	lipase maturation factor, putative	4.9	4.9
PF3D7_1033900	1,354,427-1,357,118(-)	N/A	ubiquitin-conjugating enzyme E2, putative	4.9	4.9
PF3D7_1211000	484,065-489,902(+)	N/A	kinesin-X3, putative	4.9	4.9
PF3D7_1212300	543,385-549,255(+)	N/A	WD repeat-containing protein, putative	4.9	4.9
PF3D7_1215800	639,395-640,495(+)	RSPH9	radial spoke head protein 9, putative	4.9*	4.9
PF3D7_1222400	888,822-898,655(+)	ApiAP2	AP2 domain transcription factor	4.9	4.9
PF3D7_1425200	982,400-984,901(-)	N/A	enoyl-CoA hydratase, putative	4.9	4.9
PF3D7_1443600	1,784,933-1,790,629(-)	N/A	gamma-tubulin complex component, putative	4.9	4.9
PF3D7_0507000	292,305-294,463(-)	N/A	conserved protein, unknown function	5	5
PF3D7_0512200	529,629-532,277(-)	GS	glutathione synthetase	5	5
PF3D7_0518000	750,421-752,625(+)	N/A	NOSIP domain-containing protein, putative	5	5
PF3D7_0617900	753,392-756,429(+)	H3.3	histone H3 variant	5	5
PF3D7_0714400	662,068-664,084(-)	N/A	calmodulin, putative	5	5
PF3D7_0809500	478,028-478,942(-)	N/A	histone acetyltransferase subunit NuA4, putative	5	5
PF3D7_0935500	1,399,892-1,402,702(+)	GEXP22	Plasmodium exported protein, unknown function	5	5
PF3D7_1117000	646,922-651,343(-)	N/A	MFS domain-containing protein P115, putative	5	5
PF3D7_1202100	113,340-116,410(+)	SRAP1	SRAP domain-containing protein, putative	5	5
PF3D7_1202100	113,340-116,410(+)	SRAP1	SRAP domain-containing protein, putative	5	5
PF3D7_1246800	1,940,990-1,942,955(+)	SRPRB	signal recognition particle receptor subunit beta, putative	5	5
PF3D7_1247100	1,948,855-1,950,984(+)	N/A	conserved protein, unknown function	5	5
PF3D7_1307300	333,485-335,751(+)	DBP6	ATP-dependent RNA helicase DBP6, putative	5	5
PF3D7_1312100	512,887-517,603(-)	N/A	GYF domain-containing protein, putative	5	5
PF3D7_1406400	230,607-232,875(+)	PPR1	pentatricopeptide repeat-containing protein 1	5	5
PF3D7_1437500	1,521,105-1,521,920(+)	N/A	YrhK domain-containing protein, putative	5	5
PF3D7_1441500	1,692,760-1,695,638(-)	N/A	conserved Plasmodium protein, unknown function	5	5
[truncated: 1,820 more rows]

## Sheet: c
Supplementary Table 2c. List of 3893 differentially expressed genes between four asexual stages and ookinete in P. falciparum
Gene ID	Genomic Co-ordinates	Gene Name or Symbol	Product Description	Fold Change*	Fold Change
PF3D7_0831800	1,373,212-1,376,988(-)	HRP2	histidine-rich protein II	-2772.9	-2772.9
PF3D7_1372200	2,840,236-2,842,840(-)	HRPIII	histidine-rich protein III	-658.7	-658.7
PF3D7_MIT02100	1,945-3,471(+)	COX1	cytochrome c oxidase subunit 1	-109.7*	-109.7
PF3D7_MIT02300	3,492-4,622(+)	CYTB	cytochrome b	-82.5*	-82.5
PF3D7_0223500	916,352-923,648(-)	VAR	erythrocyte membrane protein 1, PfEMP1	-68.7*	-68.7
PF3D7_1334700	1,410,493-1,412,171(-)	MSRP7	MSP7-like protein	-63.5*	-63.5
PF3D7_0402600	159,279-160,314(-)	N/A	stevor	-48.2*	-48.2
PF3D7_1135400	1,384,340-1,385,924(-)	N/A	HotDog domain-containing protein, putative	-41.1*	-41.1
PF3D7_0601900	76,204-79,596(+)	N/A	conserved Plasmodium protein, unknown function	-40.9	-40.9
PF3D7_1148900	1,944,702-1,946,935(+)	N/A	Plasmodium exported protein, unknown function	-40.8*	-40.8
PF3D7_MIT01400	734-1,483(-)	COX3	cytochrome c oxidase subunit 3	-40.3*	-40.3
PF3D7_1115300	580,697-583,509(-)	FP2B	cysteine proteinase falcipain 2b	-37.5*	-37.5
PF3D7_0532100	1,300,188-1,302,740(+)	ETRAMP5	early transcribed membrane protein 5	-36.2	-36.2
PF3D7_1035800	1,419,703-1,423,290(+)	M712	probable protein, unknown function	-35*	-35
PF3D7_0401800	103,078-106,145(-)	PfD80	Plasmodium exported protein (PHISTb), unknown function	-34.4	-34.4
PF3D7_0831500	1,352,286-1,356,302(+)	N/A	Plasmodium exported protein (PHIST), unknown function	-34.4*	-34.4
PF3D7_1209200	426,774-428,242(+)	LSM7	U6 snRNA-associated Sm-like protein LSm7, putative	-32.7*	-32.7
PF3D7_1149400	1,985,056-1,987,411(-)	N/A	Plasmodium exported protein, unknown function	-29.1*	-29.1
PF3D7_1357000	2,265,717-2,269,459(-)	N/A	elongation factor 1-alpha	-29	-29
PF3D7_1353200	2,129,062-2,131,680(+)	MAHRP2	membrane associated histidine-rich protein 2	-28.9	-28.9
PF3D7_1478000	3,213,312-3,215,049(+)	GEXP17	Plasmodium exported protein (PHISTa), unknown function	-28.8*	-28.8
PF3D7_0424500	1,108,275-1,112,724(+)	FIKK4.1	serine/threonine protein kinase, FIKK family	-27*	-27
PF3D7_1022100	925,036-926,519(-)	N/A	methyltransferase, putative	-26.7*	-26.7
PF3D7_1353100	2,124,264-2,126,527(-)	N/A	Plasmodium exported protein, unknown function	-26	-26
PF3D7_1370300	2,786,609-2,789,345(+)	MAHRP1	membrane associated histidine-rich protein 1	-25.3	-25.3
PF3D7_0424900	1,127,257-1,129,353(+)	N/A	Plasmodium exported protein (PHISTa), unknown function	-24.1	-24.1
PF3D7_1415200	611,486-613,217(+)	N/A	DNA-directed RNA polymerases I and III subunit RPAC2, putative	-22.2*	-22.2
PF3D7_0412400	545,623-554,633(-)	VAR	erythrocyte membrane protein 1, PfEMP1	-21.8	-21.8
PF3D7_0302200	119,098-124,924(+)	CLAG3.2	cytoadherence linked asexual protein 3.2	-21.4*	-21.4
PF3D7_1039000	1,567,784-1,572,695(+)	FIKK10.2	serine/threonine protein kinase, FIKK family	-21.3	-21.3
PF3D7_1357100	2,266,590-2,270,877(+)	N/A	elongation factor 1-alpha	-21.1	-21.1
PF3D7_0830700	1,306,209-1,308,595(+)	N/A	Plasmodium exported protein (hyp9), unknown function	-20.5*	-20.5
PF3D7_1103000	138,646-139,034(+)	N/A	conserved Plasmodium protein, unknown function	-20.3*	-20.3
PF3D7_0632800	1,374,797-1,382,627(-)	VAR	erythrocyte membrane protein 1, PfEMP1	-19.8	-19.8
PF3D7_1307100	327,138-331,324(+)	UTP6	U3 small nucleolar RNA-associated protein 6, putative	-19.8*	-19.8
PF3D7_1407900	287,116-291,277(+)	PMI	plasmepsin I	-19	-19
PF3D7_1372600	2,856,586-2,858,026(+)	RIF	rifin	-18.6*	-18.6
PF3D7_1465200	2,640,139-2,642,202(-)	MED4	mediator of RNA polymerase II transcription subunit 4, putative	-18.6*	-18.6
PF3D7_1240900	1,734,992-1,744,191(+)	VAR	erythrocyte membrane protein 1, PfEMP1	-18.5	-18.5
PF3D7_1001800	95,930-97,877(-)	N/A	Plasmodium exported protein (PHISTc), unknown function	-18.1*	-18.1
PF3D7_1450300	2,056,641-2,059,885(+)	CPR	NADPH--cytochrome P450 reductase, putative	-18.1*	-18.1
PF3D7_1302050	118,901-119,247(+)	N/A	hypothetical protein	-17.9*	-17.9
PF3D7_1371800	2,823,251-2,825,967(-)	N/A	Plasmodium exported protein, unknown function	-17*	-17
PF3D7_0501400	73,163-80,813(+)	FIRA	interspersed repeat antigen	-16.9	-16.9
PF3D7_0200100	25,232-31,168(+)	VAR	erythrocyte membrane protein 1, PfEMP1	-16.6*	-16.6
PF3D7_0220300	812,892-815,853(-)	N/A	Plasmodium exported protein, unknown function	-16.6*	-16.6
PF3D7_API02900	8,417-9,649(+)	TUFA	elongation factor Tu	-16.6*	-16.6
PF3D7_0626200	1,058,496-1,060,180(-)	N/A	conserved Plasmodium protein, unknown function	-16.1*	-16.1
PF3D7_1372300	2,843,157-2,847,557(+)	N/A	Plasmodium exported protein (PHISTa-like)	-15.8*	-15.8
PF3D7_0400300	42,032-43,374(-)	RIF	rifin	-15.4*	-15.4
PF3D7_1200200	26,321-27,687(-)	RIF	rifin	-15.1*	-15.1
PF3D7_1221900	871,737-876,247(-)	N/A	conserved Plasmodium membrane protein, unknown function	-15.1	-15.1
PF3D7_0302800	147,724-150,348(-)	N/A	RNA-binding protein, putative	-15*	-15
PF3D7_1001900	99,001-100,443(-)	PfJ23	Plasmodium exported protein (hyp16), unknown function	-14.6	-14.6
PF3D7_1373400	2,881,591-2,882,956(+)	RIF	rifin	-14.6*	-14.6
PF3D7_1001000	62,926-64,808(+)	CSA-L	chondroitin sulfate A ligand	-13.9*	-13.9
PF3D7_1000600	50,964-53,006(-)	RIF	rifin	-13.7*	-13.7
PF3D7_0501300	67,224-70,944(+)	SBP1	skeleton-binding protein 1	-13.6	-13.6
PF3D7_0805600	310,797-313,261(+)	PAP2	phosphatidic acid phosphatase 2	-13.6	-13.6
PF3D7_0833500	1,435,794-1,443,449(-)	VAR	erythrocyte membrane protein 1, PfEMP1	-12.9	-12.9
PF3D7_0936000	1,426,152-1,428,942(-)	REX2	ring-exported protein 2	-12.9	-12.9
PF3D7_0501200	63,225-66,292(+)	PIESP2	parasite-infected erythrocyte surface protein	-12.4	-12.4
PF3D7_1419300	801,242-804,083(+)	GST	glutathione S-transferase	-12.1*	-12.1
PF3D7_0702400	100,338-103,399(+)	SEMP1	small exported membrane protein 1	-12	-12
PF3D7_1022200	926,542-929,405(-)	N/A	folate-biopterin transporter, putative	-11.7*	-11.7
PF3D7_1113700	529,103-530,687(+)	GLO1	glyoxalase I	-11.6*	-11.6
PF3D7_1433000	1,298,143-1,299,264(-)	NOP10	H/ACA ribonucleoprotein complex subunit 3, putative	-11.6	-11.6
PF3D7_API02700	7,559-7,927(+)	RPS12	apicoplast ribosomal protein S12	-11.5*	-11.5
PF3D7_0935900	1,419,960-1,424,840(-)	REX1	ring-exported protein 1	-11.3	-11.3
PF3D7_1462800	2,558,055-2,560,979(+)	GAPDH	glyceraldehyde-3-phosphate dehydrogenase	-11.2	-11.2
PF3D7_0629600	1,217,321-1,219,766(+)	N/A	ribosomal RNA-processing protein 7, putative	-11*	-11
PF3D7_0731200	1,342,335-1,344,508(-)	N/A	Plasmodium exported protein, unknown function	-10.8*	-10.8
PF3D7_1324900	1,040,006-1,042,682(+)	LDH	L-lactate dehydrogenase	-10.7	-10.7
PF3D7_0207700	308,628-312,348(-)	SERA4	serine repeat antigen 4	-10.5	-10.5
PF3D7_0901700	81,122-83,382(-)	N/A	Plasmodium exported protein (hyp5), unknown function	-10.4*	-10.4
PF3D7_0711100	491,933-494,421(-)	N/A	conserved protein, unknown function	-10.3*	-10.3
PF3D7_0108500	347,246-350,568(+)	N/A	ELM2 domain-containing protein, putative	-10.1*	-10.1
PF3D7_1255200	2,241,271-2,248,962(-)	VAR	erythrocyte membrane protein 1, PfEMP1	-10.1	-10.1
PF3D7_0627200	1,094,737-1,096,373(-)	PLC5	myosin light chain, putative	-10*	-10
PF3D7_1252700	2,153,221-2,157,441(+)	N/A	Plasmodium exported protein (PHISTb), unknown function	-10	-10
PF3D7_1361000	2,444,905-2,447,446(-)	PRMT5	protein arginine N-methyltransferase 5, putative	-9.8	-9.8
PF3D7_0425100	1,134,415-1,135,394(-)	N/A	Plasmodium exported protein (hyp6), unknown function	-9.7*	-9.7
PF3D7_0420600	932,373-934,499(+)	AKIT6	apicomplexan kinetochore protein 6, putative	-9.5*	-9.5
PF3D7_0733000	1,417,588-1,426,234(-)	VAR	erythrocyte membrane protein 1, PfEMP1	-9.5	-9.5
PF3D7_1411900	479,713-482,052(+)	N/A	p1/s1 nuclease, putative	-9.5	-9.5
PF3D7_1441000	1,669,946-1,673,071(-)	NCS2	cytoplasmic tRNA 2-thiolation protein 2, putative	-9.3	-9.3
PF3D7_1016400	656,455-659,983(-)	FIKK10.1	serine/threonine protein kinase, FIKK family	-9.2	-9.2
PF3D7_0532300	1,307,099-1,310,572(+)	N/A	Plasmodium exported protein (PHISTb), unknown function	-9.1	-9.1
PF3D7_0532600	1,317,882-1,319,382(-)	N/A	Plasmodium exported protein, unknown function	-9*	-9
PF3D7_1472100	2,941,398-2,945,279(-)	YIP1	protein transport protein YIP1, putative	-9	-9
PF3D7_0115700	607,390-614,893(-)	VAR	erythrocyte membrane protein 1, PfEMP1	-8.9	-8.9
PF3D7_0207900	317,422-321,552(-)	SERA2	serine repeat antigen 2	-8.9	-8.9
PF3D7_0936800	1,457,833-1,460,579(+)	N/A	Plasmodium exported protein (PHISTc), unknown function	-8.8	-8.8
PF3D7_API01500	2,467-3,204(+)	RPL2	apicoplast ribosomal protein L2	-8.7*	-8.7
PF3D7_0811200	560,303-564,782(+)	EMC1	ER membrane protein complex subunit 1, putative	-8.6	-8.6
PF3D7_0831700	1,364,640-1,369,862(-)	HSP70x	heat shock protein 70	-8.6	-8.6
PF3D7_1038100	1,507,084-1,510,762(-)	N/A	GDP dissociation inhibitor, putative	-8.6*	-8.6
PF3D7_0301300	81,939-84,290(-)	EH1	epoxide hydrolase 1	-8.5*	-8.5
PF3D7_0400700	63,104-64,476(-)	RIF	rifin	-8.5*	-8.5
PF3D7_1253200	2,172,876-2,174,605(-)	N/A	hypothetical protein	-8.4*	-8.4
PF3D7_1467100	2,744,003-2,747,949(-)	MAG	DNA-3-methyladenine glycosylase	-8.4*	-8.4
PF3D7_0703400	129,160-132,186(-)	N/A	conserved Plasmodium protein, unknown function	-8.3	-8.3
PF3D7_1421500	884,235-885,074(+)	TIM8	mitochondrial import inner membrane translocase subunit TIM8, putative	-8.3*	-8.3
PF3D7_0115600	604,162-605,531(+)	RIF	rifin	-8.2*	-8.2
PF3D7_0630500	1,275,505-1,278,363(+)	YTM1	ribosome biogenesis protein YTM1, putative	-8.2*	-8.2
PF3D7_0936300	1,435,767-1,439,273(-)	REX3	ring-exported protein 3	-8.2	-8.2
PF3D7_1354500	2,173,757-2,176,285(+)	ADSS	adenylosuccinate synthetase	-8.2	-8.2
PF3D7_1470000	2,868,291-2,869,525(-)	ATG12	autophagy-related protein 12, putative	-8.2*	-8.2
PF3D7_1041200	1,639,171-1,640,518(+)	RIF	rifin	-8.1*	-8.1
PF3D7_1115700	591,136-594,805(-)	FP2A	cysteine proteinase falcipain 2a	-8.1	-8.1
PF3D7_0411400	513,083-517,579(-)	N/A	DEAD box ATP-dependent RNA helicase, putative	-8*	-8
PF3D7_0911800	535,699-536,950(-)	N/A	conserved Plasmodium protein, unknown function	-7.9	-7.9
PF3D7_1410500	423,495-424,842(-)	N/A	conserved Plasmodium protein, unknown function	-7.9*	-7.9
PF3D7_API02800	7,943-8,371(+)	RPS7	apicoplast ribosomal protein S7	-7.8*	-7.8
PF3D7_0626300	1,061,115-1,062,891(-)	FabB/FabF	3-oxoacyl-acyl-carrier protein synthase I/II	-7.6*	-7.6
PF3D7_1030000	1,223,136-1,224,517(+)	SPT4	transcription elongation factor SPT4, putative	-7.6*	-7.6
PF3D7_1314900	632,005-635,048(+)	P44	general transcription factor IIH subunit 2	-7.6	-7.6
PF3D7_1366400	2,654,471-2,660,689(-)	RHOP148	rhoptry protein RHOP148	-7.6	-7.6
PF3D7_0900100	20,080-27,885(+)	VAR	erythrocyte membrane protein 1, PfEMP1	-7.5	-7.5
PF3D7_0300100	36,965-44,482(+)	VAR	erythrocyte membrane protein 1, PfEMP1	-7.4*	-7.4
PF3D7_0501000	55,122-57,159(+)	N/A	Plasmodium exported protein, unknown function	-7.4	-7.4
PF3D7_0632700	1,371,501-1,372,861(+)	RIF	rifin	-7.4*	-7.4
PF3D7_1419200	797,071-800,473(-)	ATrx1	thioredoxin-like protein, putative	-7.4	-7.4
PF3D7_0219700	783,271-784,917(-)	GEXP20	Plasmodium exported protein (PHISTc), unknown function	-7.3	-7.3
PF3D7_1334600	1,408,270-1,410,124(-)	MSRP3	MSP7-like protein	-7.2	-7.2
PF3D7_0113300	504,339-507,459(-)	N/A	Plasmodium exported protein (hyp1), unknown function	-7.1	-7.1
PF3D7_0425200	1,136,443-1,137,793(+)	N/A	Plasmodium exported protein (hyp15), unknown function	-7.1*	-7.1
PF3D7_0532500	1,316,238-1,316,874(+)	N/A	Plasmodium exported protein, unknown function	-7.1*	-7.1
PF3D7_0711700	511,950-519,425(-)	VAR	erythrocyte membrane protein 1, PfEMP1	-7.1	-7.1
PF3D7_1302000	112,224-115,251(-)	PTP6	EMP1-trafficking protein	-7.1	-7.1
PF3D7_1411300	457,646-461,237(+)	N/A	DnaJ protein, putative	-7.1*	-7.1
PF3D7_1450200	2,055,238-2,056,437(+)	N/A	conserved Plasmodium protein, unknown function	-7.1*	-7.1
PF3D7_0808800	450,615-451,899(+)	RIF	rifin	-7*	-7
PF3D7_1102900	136,578-137,625(+)	N/A	Plasmodium exported protein (hyp11), unknown function	-7*	-7
PF3D7_1201300	92,242-92,562(+)	LSAP1	liver stage associated protein 1	-7*	-7
PF3D7_1327800	1,162,463-1,165,039(+)	N/A	ribose-phosphate pyrophosphokinase, putative	-7	-7
PF3D7_0501100	57,729-62,476(-)	HSP40	co-chaperone J domain protein JDP	-6.9	-6.9
PF3D7_0501100	57,729-62,476(-)	HSP40	heat shock protein 40, type II	-6.9	-6.9
PF3D7_1001400	74,612-78,819(-)	XL1	exported lipase 1	-6.9	-6.9
PF3D7_1315000	635,796-638,125(+)	N/A	conserved protein, unknown function	-6.9	-6.9
PF3D7_1432900	1,296,058-1,298,114(-)	N/A	SF-assemblin, putative	-6.9	-6.9
PF3D7_1456800	2,329,251-2,332,697(-)	VP1	V-type H(+)-translocating pyrophosphatase, putative	-6.9	-6.9
PF3D7_0216800	695,848-699,564(-)	N/A	TMEM121 domain-containing protein, putative	-6.8	-6.8
PF3D7_1437800	1,530,017-1,532,363(-)	TRAPPC5	trafficking protein particle complex subunit 5, putative	-6.8	-6.8
PF3D7_1000200	38,050-39,395(-)	RIF	rifin	-6.7*	-6.7
PF3D7_1000400	44,816-46,133(-)	RIF	rifin	-6.7*	-6.7
PF3D7_1252300	2,127,090-2,130,230(-)	N/A	conserved Plasmodium protein, unknown function	-6.7	-6.7
PF3D7_1121600	814,343-818,094(-)	EXP1	exported protein 1	-6.6	-6.6
PF3D7_API02600	7,147-7,545(+)	RPS11	apicoplast ribosomal protein S11	-6.6*	-6.6
PF3D7_1015900	636,671-639,498(+)	ENO	enolase	-6.5	-6.5
PF3D7_1300200	30,605-31,881(-)	RIF	rifin	-6.5*	-6.5
PF3D7_1301400	82,128-84,689(+)	HYP12	Plasmodium exported protein (hyp12), unknown function	-6.5	-6.5
PF3D7_1301700	98,252-101,166(+)	CBP2	CX3CL1-binding protein 2	-6.5	-6.5
PF3D7_0415000	668,291-669,784(-)	GET3	ATPase GET3	-6.4	-6.4
PF3D7_1441100	1,673,090-1,677,720(-)	N/A	conserved Plasmodium protein, unknown function	-6.4	-6.4
PF3D7_0800300	40,302-51,425(+)	VAR	erythrocyte membrane protein 1, PfEMP1	-6.3*	-6.3
PF3D7_0833000	1,417,438-1,418,625(+)	RIF	rifin	-6.3*	-6.3
PF3D7_1438600	1,561,526-1,563,812(+)	GET4	Golgi to ER traffic protein 4	-6.3*	-6.3
PF3D7_0823200	1,021,372-1,025,708(-)	N/A	RNA-binding protein, putative	-6.2	-6.2
PF3D7_1371900	2,829,530-2,830,830(+)	N/A	Plasmodium exported protein, unknown function	-6.2*	-6.2
PF3D7_1002100	106,648-109,855(-)	PTP5	EMP1-trafficking protein	-6.1	-6.1
PF3D7_1328800	1,213,757-1,216,004(+)	SIR2A	transcriptional regulatory protein sir2a	-6.1*	-6.1
PF3D7_1467200	2,748,205-2,750,150(+)	WDR79	WD repeat-containing protein 79, putative	-6.1*	-6.1
PF3D7_0532900	1,326,245-1,327,429(+)	RIF	rifin	-6*	-6
PF3D7_0301400	85,289-86,678(-)	N/A	Plasmodium exported protein, unknown function	-5.9*	-5.9
PF3D7_0301700	95,216-99,115(-)	PTP7	EMP1 trafficking protein PTP7	-5.9	-5.9
PF3D7_0730800	1,320,155-1,323,192(+)	N/A	Plasmodium exported protein, unknown function	-5.9	-5.9
PF3D7_1242100	1,790,348-1,790,763(+)	N/A	conserved Plasmodium protein, unknown function	-5.9*	-5.9
PF3D7_0223400	913,244-914,457(+)	RIF	rifin	-5.8*	-5.8
PF3D7_0220600	830,123-833,035(+)	N/A	Plasmodium exported protein (hyp9), unknown function	-5.7	-5.7
PF3D7_0424700	1,115,896-1,123,289(+)	FIKK4.2	serine/threonine protein kinase, FIKK family	-5.7	-5.7
PF3D7_0712900	590,326-597,733(-)	VAR	erythrocyte membrane protein 1, PfEMP1	-5.7	-5.7
PF3D7_0901500	74,409-75,746(+)	RIF	rifin	-5.7*	-5.7
PF3D7_0921200	862,525-870,954(-)	N/A	conserved Plasmodium membrane protein, unknown function	-5.7	-5.7
PF3D7_1120100	760,859-763,812(+)	PGM1	phosphoglycerate mutase, putative	-5.7	-5.7
PF3D7_1325100	1,043,646-1,046,792(-)	N/A	phosphoribosylpyrophosphate synthetase	-5.7	-5.7
PF3D7_0206600	268,187-270,646(-)	N/A	DNA-directed RNA polymerase III subunit RPC10, putative	-5.6*	-5.6
PF3D7_0713100	605,369-606,780(+)	MC-2TM	Pfmc-2TM Maurer's cleft two transmembrane protein	-5.5*	-5.5
PF3D7_1236400	1,522,104-1,524,968(+)	N/A	conserved Plasmodium protein, unknown function	-5.5	-5.5
PF3D7_1346300	1,848,215-1,851,281(+)	ALBA2	DNA/RNA-binding protein Alba 2	-5.5	-5.5
PF3D7_1477500	3,187,707-3,191,551(+)	N/A	Plasmodium exported protein (PHISTb), unknown function	-5.5	-5.5
PF3D7_0730900	1,324,452-1,333,940(+)	PTP4	EMP1-trafficking protein	-5.4	-5.4
PF3D7_1253000	2,166,755-2,170,559(+)	GECO	gametocyte erythrocyte cytosolic protein	-5.3	-5.3
PF3D7_0626800	1,078,020-1,082,073(+)	PyrK	pyruvate kinase	-5.2	-5.2
PF3D7_1150400	2,025,817-2,035,886(+)	VAR	erythrocyte membrane protein 1, PfEMP1	-5.2*	-5.2
PF3D7_1221600	863,593-865,537(+)	N/A	protein TSSC1, putative	-5.1*	-5.1
PF3D7_1458900	2,418,138-2,419,436(+)	TVP23	golgi apparatus membrane protein TVP23, putative	-5.1*	-5.1
PF3D7_0100100	29,510-37,126(+)	VAR	erythrocyte membrane protein 1, PfEMP1	-5	-5
PF3D7_1222100	879,217-881,186(-)	N/A	conserved Plasmodium protein, unknown function	-5*	-5
PF3D7_1311800	500,128-505,330(+)	M1AAP	M1-family alanyl aminopeptidase	-5	-5
PF3D7_1327700	1,159,359-1,161,728(-)	UPF3B	regulator of nonsense transcripts 3B, putative	-5*	-5
PF3D7_1334300	1,400,682-1,402,748(-)	MSRP5	MSP7-like protein	-5	-5
PF3D7_1014400	573,536-576,191(+)	MRK	MO15-related protein kinase	-4.9	-4.9
PF3D7_1135300	1,380,567-1,382,594(-)	PMRT1	plasma membrane resident transporter 1	-4.9*	-4.9
PF3D7_1201100	80,874-84,922(-)	N/A	RESA-like protein with PHIST and DnaJ domains	-4.9	-4.9
PF3D7_0220200	809,073-812,695(-)	N/A	Plasmodium exported protein, unknown function	-4.8	-4.8
PF3D7_0402400	146,710-149,188(-)	GEXP18	Plasmodium exported protein, unknown function	-4.8	-4.8
PF3D7_1134800	1,367,023-1,368,903(+)	N/A	coatomer subunit delta	-4.8	-4.8
PF3D7_1436000	1,456,374-1,460,503(+)	GPI	glucose-6-phosphate isomerase	-4.8	-4.8
PF3D7_0300700	61,445-62,714(+)	RIF	rifin	-4.7*	-4.7
PF3D7_0502800	122,377-123,300(+)	N/A	DnaJ protein, putative	-4.7*	-4.7
PF3D7_1476200	3,133,352-3,136,491(+)	N/A	Plasmodium exported protein (PHISTb), unknown function	-4.7	-4.7
PF3D7_0113000	487,239-490,901(-)	GARP	glutamic acid-rich protein GARP	-4.6	-4.6
PF3D7_1363600	2,551,210-2,552,002(-)	N/A	conserved Plasmodium protein, unknown function	-4.6*	-4.6
PF3D7_API02400	6,799-7,074(+)	ORF91	probable protein, unknown function	-4.6*	-4.6
PF3D7_0112200	463,764-471,891(+)	MRP1	multidrug resistance-associated protein 1	-4.5	-4.5
PF3D7_0413300	609,155-610,433(+)	RIF	rifin	-4.5*	-4.5
PF3D7_1148700	1,933,278-1,937,217(-)	GEXP12	Plasmodium exported protein (PHISTc), unknown function	-4.5	-4.5
PF3D7_1252600	2,147,509-2,152,520(+)	N/A	esterase, putative	-4.5	-4.5
PF3D7_1253100	2,171,086-2,173,040(+)	N/A	Plasmodium exported protein (PHISTa), unknown function	-4.5	-4.5
PF3D7_1356700	2,244,508-2,247,386(+)	N/A	DnaJ protein, putative	-4.5*	-4.5
PF3D7_1357800	2,291,061-2,295,045(+)	CCT4	T-complex protein 1 subunit delta	-4.5	-4.5
PF3D7_1401100	39,940-43,736(-)	N/A	DnaJ protein, putative	-4.5	-4.5
PF3D7_1451500	2,113,167-2,114,460(-)	N/A	pre-mRNA-splicing factor CWF18, putative	-4.5*	-4.5
PF3D7_1468300	2,803,593-2,804,613(+)	LRR14.1	leucine-rich repeat protein	-4.5*	-4.5
PF3D7_0425800	1,156,423-1,167,821(+)	VAR	erythrocyte membrane protein 1, PfEMP1	-4.4*	-4.4
PF3D7_1002000	102,837-105,100(-)	N/A	Plasmodium exported protein (hyp2), unknown function	-4.4	-4.4
PF3D7_1208000	359,995-360,499(+)	N/A	ribosomal protein L29, apicoplast, putative	-4.4*	-4.4
PF3D7_1230700	1,258,922-1,262,608(+)	SEC13	protein transport protein SEC13	-4.4	-4.4
PF3D7_1406400	230,607-232,875(+)	PPR1	pentatricopeptide repeat-containing protein 1	-4.4*	-4.4
PF3D7_1475000	3,075,788-3,076,186(+)	MED31	mediator of RNA polymerase II transcription subunit 31, putative	-4.4*	-4.4
PF3D7_0221200	853,607-856,315(+)	N/A	Plasmodium exported protein (hyp15), unknown function	-4.3*	-4.3
PF3D7_0516900	712,371-714,307(-)	RPL2	60S ribosomal protein L2	-4.3	-4.3
PF3D7_0600300	15,065-16,410(-)	RIF	rifin	-4.3*	-4.3
PF3D7_0902400	106,514-108,406(-)	FIKK9.5	serine/threonine protein kinase, FIKK family	-4.3*	-4.3
PF3D7_0913150	573,701-573,838(-)	N/A	conserved protein, unknown function	-4.3*	-4.3
PF3D7_1251400	2,097,053-2,098,971(-)	N/A	conserved Plasmodium protein, unknown function	-4.3*	-4.3
PF3D7_1404800	163,283-168,162(-)	N/A	conserved Plasmodium protein, unknown function	-4.3	-4.3
PF3D7_API02300	6,072-6,791(+)	RPS5	apicoplast ribosomal protein S5	-4.3*	-4.3
PF3D7_0625400	1,031,969-1,034,471(-)	N/A	conserved Plasmodium protein, unknown function	-4.2	-4.2
PF3D7_0630700	1,284,439-1,287,109(+)	N/A	bifunctional methylenetetrahydrofolate dehydrogenase/cyclohydrolase, putative	-4.2*	-4.2
PF3D7_1016200	645,557-647,959(+)	N/A	Rab3 GTPase-activating protein non-catalytic subunit, putative	-4.2	-4.2
PF3D7_1201000	76,048-79,299(-)	N/A	Plasmodium exported protein (PHISTb), unknown function	-4.2	-4.2
PF3D7_1303300	162,566-164,742(+)	N/A	conserved Plasmodium protein, unknown function	-4.2*	-4.2
PF3D7_1425200	982,400-984,901(-)	N/A	enoyl-CoA hydratase, putative	-4.2*	-4.2
PF3D7_0115200	591,849-593,187(+)	RIF	rifin	-4.1*	-4.1
PF3D7_0301200	78,154-81,283(-)	FIKK3	serine/threonine protein kinase, FIKK family	-4.1	-4.1
PF3D7_0314200	572,134-576,853(-)	N/A	conserved Plasmodium protein, unknown function	-4.1*	-4.1
PF3D7_0502400	109,846-112,484(-)	MSP8	merozoite surface protein 8	-4.1	-4.1
PF3D7_0520700	845,538-848,991(-)	N/A	CDC73 domain-containing protein, putative	-4.1	-4.1
PF3D7_0726100	1,093,546-1,097,313(-)	N/A	Plasmodium exported protein, unknown function	-4.1	-4.1
PF3D7_0917300	718,087-720,418(+)	N/A	conserved protein, unknown function	-4.1*	-4.1
PF3D7_0921300	871,334-873,544(+)	N/A	RAP protein, putative	-4.1*	-4.1
PF3D7_1001500	80,302-82,576(-)	ETRAMP10	early transcribed membrane protein 10.1	-4.1	-4.1
PF3D7_1037900	1,502,362-1,504,802(-)	N/A	conserved Plasmodium protein, unknown function	-4.1*	-4.1
PF3D7_1223900	972,357-973,920(-)	N/A	50S ribosomal protein L24, putative	-4.1	-4.1
PF3D7_1336900	1,487,930-1,490,567(-)	cTrpRS	tryptophan--tRNA ligase	-4.1	-4.1
PF3D7_1352700	2,101,043-2,109,710(+)	AQR	intron-binding protein aquarius, putative	-4.1	-4.1
PF3D7_1436700	1,494,872-1,498,533(-)	N/A	conserved protein, unknown function	-4.1*	-4.1
PF3D7_1453800	2,209,313-2,213,595(-)	GluPho	glucose-6-phosphate dehydrogenase-6-phosphogluconolactonase	-4.1	-4.1
PF3D7_1466400	2,714,633-2,720,143(-)	ApiAP2	AP2 domain transcription factor AP2-EXP	-4.1	-4.1
PF3D7_0200200	33,030-34,259(-)	RIF	rifin	-4*	-4
PF3D7_0424800	1,123,975-1,125,348(+)	N/A	Plasmodium exported protein (PHISTb), unknown function	-4	-4
PF3D7_0425500	1,146,672-1,147,697(-)	N/A	stevor	-4*	-4
PF3D7_0902600	113,409-115,549(-)	FIKK9.7	serine/threonine protein kinase, FIKK family	-4	-4
PF3D7_1139200	1,553,848-1,555,709(-)	N/A	VPS9 domain-containing protein, putative	-4	-4
PF3D7_1240000	1,682,613-1,684,787(+)	N/A	3-hydroxyisobutyryl-CoA hydrolase, putative	-4	-4
PF3D7_0401300	82,247-83,575(+)	RIF	rifin	-3.9*	-3.9
PF3D7_0617400	722,377-731,499(-)	VAR	erythrocyte membrane protein 1, PfEMP1	-3.9	-3.9
PF3D7_0712400	552,158-559,078(-)	VAR	erythrocyte membrane protein 1, PfEMP1	-3.9	-3.9
PF3D7_1102800	129,265-132,824(-)	ETRAMP11.2	early transcribed membrane protein 11.2	-3.9	-3.9
PF3D7_1117300	661,949-662,633(+)	N/A	conserved protein, unknown function	-3.9	-3.9
PF3D7_1420600	853,711-856,441(-)	PANK1	pantothenate kinase 1	-3.9	-3.9
PF3D7_1442800	1,750,209-1,751,417(-)	N/A	conserved Plasmodium protein, unknown function	-3.9*	-3.9
PF3D7_0101900	90,242-91,420(-)	RIF	rifin	-3.8*	-3.8
PF3D7_0202300	117,033-118,455(+)	N/A	Plasmodium exported protein (hyp11), unknown function	-3.8*	-3.8
PF3D7_0700100	20,307-28,083(+)	VAR	erythrocyte membrane protein 1, PfEMP1	-3.8*	-3.8
PF3D7_0726050	1,092,439-1,092,741(-)	N/A	conserved Plasmodium protein, unknown function	-3.8	-3.8
PF3D7_0731700	1,371,309-1,372,884(+)	N/A	Plasmodium exported protein (hyp9), unknown function	-3.8	-3.8
PF3D7_0811800	592,954-595,639(-)	N/A	conserved Plasmodium protein, unknown function	-3.8*	-3.8
PF3D7_0826700	1,159,770-1,162,786(-)	RACK1	receptor for activated c kinase	-3.8	-3.8
PF3D7_0831400	1,343,563-1,345,903(-)	N/A	Plasmodium exported protein, unknown function	-3.8	-3.8
PF3D7_0902100	93,768-95,820(-)	FIKK9.2	serine/threonine protein kinase, FIKK family	-3.8*	-3.8
PF3D7_1101100	66,686-67,965(-)	RIF	rifin	-3.8*	-3.8
PF3D7_1335000	1,415,833-1,417,543(-)	MSRP1	MSP7-like protein	-3.8	-3.8
PF3D7_1400200	7,208-8,538(-)	RIF	rifin	-3.8*	-3.8
PF3D7_1463800	2,582,882-2,583,629(-)	N/A	ribosomal protein S6, mitochondrial, putative	-3.8*	-3.8
PF3D7_API01600	3,226-3,498(+)	RPS19	apicoplast ribosomal protein S19	-3.8*	-3.8
PF3D7_0214100	568,246-573,893(-)	SEC31	protein transport protein SEC31	-3.7	-3.7
PF3D7_0324800	1,027,571-1,028,929(+)	RIF	rifin	-3.7*	-3.7
PF3D7_0401900	108,357-111,662(-)	ACS6	acyl-CoA synthetase	-3.7*	-3.7
PF3D7_0701100	55,562-56,781(-)	RIF	rifin	-3.7*	-3.7
PF3D7_0920800	851,981-854,752(-)	IMPDH	inosine-5'-monophosphate dehydrogenase	-3.7	-3.7
PF3D7_1012600	481,939-484,906(-)	GMPS	GMP synthase [glutamine-hydrolyzing]	-3.7	-3.7
PF3D7_1346600	1,873,784-1,875,145(-)	C2AP4	respiratory chain complex 2 associated protein 4	-3.7*	-3.7
PF3D7_1357300	2,274,713-2,275,078(+)	N/A	dynein light chain, putative	-3.7*	-3.7
PF3D7_1368200	2,713,313-2,717,072(-)	ABCE1	ABC transporter E family member 1, putative	-3.7	-3.7
PF3D7_1434100	1,366,575-1,368,634(+)	N/A	queuine tRNA-ribosyltransferase, putative	-3.7	-3.7
PF3D7_0202200	111,818-115,064(-)	PTP1	EMP1-trafficking protein	-3.6	-3.6
PF3D7_0317900	739,193-742,054(+)	N/A	conserved protein, unknown function	-3.6	-3.6
PF3D7_0902900	127,416-127,724(+)	N/A	early transcribed membrane protein, putative	-3.6*	-3.6
PF3D7_1148800	1,940,627-1,942,588(+)	N/A	Plasmodium exported protein (hyp11), unknown function	-3.6	-3.6
PF3D7_1213800	589,729-593,777(-)	PRS	proline--tRNA ligase	-3.6	-3.6
PF3D7_1300300	33,358-45,388(-)	VAR	erythrocyte membrane protein 1, PfEMP1	-3.6	-3.6
PF3D7_1354100	2,157,908-2,159,670(-)	N/A	conserved Plasmodium protein, unknown function	-3.6*	-3.6
PF3D7_1373500	2,884,786-2,892,340(-)	VAR	erythrocyte membrane protein 1, PfEMP1	-3.6	-3.6
PF3D7_1412700	511,818-516,959(+)	N/A	AAA family ATPase, putative	-3.6	-3.6
PF3D7_1449300	2,016,601-2,020,055(+)	BRF1	transcription factor IIIb subunit, putative	-3.6	-3.6
PF3D7_1450600	2,075,586-2,077,349(-)	N/A	S-adenosylmethionine-dependent methyltransferase, putative	-3.6	-3.6
PF3D7_1478600	3,231,222-3,237,075(+)	PTP3	EMP1-trafficking protein	-3.6	-3.6
PF3D7_0114800	569,485-570,272(-)	N/A	Plasmodium exported protein (hyp7), unknown function	-3.5*	-3.5
PF3D7_0529500	1,206,043-1,207,830(+)	N/A	cell cycle regulator protein, putative	-3.5	-3.5
PF3D7_0800100	21,361-28,653(+)	VAR	erythrocyte membrane protein 1, PfEMP1	-3.5	-3.5
PF3D7_1040100	1,602,935-1,603,989(+)	RIF	rifin	-3.5*	-3.5
PF3D7_1351400	2,051,487-2,053,580(+)	N/A	60S ribosomal protein L17, putative	-3.5	-3.5
PF3D7_0114700	563,703-564,842(-)	RIF	rifin	-3.4*	-3.4
PF3D7_0318600	782,940-787,364(-)	N/A	cleavage and polyadenylation specificity factor, putative	-3.4	-3.4
PF3D7_0522300	902,269-905,399(-)	N/A	18S rRNA (guanine-N(7))-methyltransferase, putative	-3.4	-3.4
PF3D7_0532400	1,311,992-1,315,355(+)	LyMP	lysine-rich membrane-associated PHISTb protein	-3.4	-3.4
PF3D7_0600200	3,503-12,835(+)	VAR	erythrocyte membrane protein 1, PfEMP1	-3.4*	-3.4
PF3D7_0901300	67,334-68,625(+)	RIF	rifin	-3.4*	-3.4
PF3D7_1407800	282,209-286,187(+)	PM4	plasmepsin IV	-3.4	-3.4
PF3D7_1438900	1,575,439-1,577,046(+)	Trx-Px1	thioredoxin peroxidase 1	-3.4	-3.4
PF3D7_1458400	2,397,349-2,399,312(-)	ADCL	aminodeoxychorismate lyase	-3.4*	-3.4
PF3D7_0520900	856,500-859,367(+)	SAHH	adenosylhomocysteinase	-3.3	-3.3
PF3D7_0729200	1,246,810-1,248,317(+)	AOP	1-cys peroxiredoxin	-3.3*	-3.3
PF3D7_0800400	52,760-53,982(-)	RIF	rifin	-3.3*	-3.3
PF3D7_1101300	73,244-74,442(-)	RIF	rifin	-3.3*	-3.3
PF3D7_1104700	204,272-205,928(-)	RPC25	DNA-directed RNA polymerase III subunit RPC8, putative	-3.3	-3.3
PF3D7_1104700	204,272-205,928(-)	RPC25	DNA-directed RNA polymerase III subunit RPC8, putative	-3.3	-3.3
PF3D7_1224300	985,545-993,212(+)	PABP1	polyadenylate-binding protein 1, putative	-3.3	-3.3
PF3D7_1363200	2,539,355-2,541,896(-)	PNKP	bifunctional polynucleotide phosphatase/kinase	-3.3	-3.3
PF3D7_1372700	2,860,163-2,861,441(+)	RIF	rifin	-3.3*	-3.3
PF3D7_1410600	425,584-429,101(+)	eIF2gamma	eukaryotic translation initiation factor 2 subunit gamma, putative	-3.3	-3.3
PF3D7_1444400	1,830,874-1,833,717(+)	N/A	conserved Plasmodium protein, unknown function	-3.3	-3.3
PF3D7_0202500	127,203-129,089(+)	ETRAMP2	early transcribed membrane protein 2	-3.2	-3.2
PF3D7_0619100	796,519-798,904(+)	N/A	conserved Plasmodium protein, unknown function	-3.2	-3.2
PF3D7_0625500	1,034,313-1,037,552(+)	N/A	conserved Plasmodium membrane protein, unknown function	-3.2	-3.2
PF3D7_0632500	1,353,946-1,366,430(-)	VAR	erythrocyte membrane protein 1, PfEMP1	-3.2	-3.2
PF3D7_0922500	912,487-915,584(+)	PGK	phosphoglycerate kinase	-3.2	-3.2
PF3D7_1225100	1,018,351-1,024,017(+)	api-IRS	isoleucine--tRNA ligase, putative	-3.2	-3.2
PF3D7_1225500	1,033,173-1,035,379(+)	N/A	small subunit rRNA processing factor, putative	-3.2	-3.2
PF3D7_1465400	2,646,364-2,648,126(-)	N/A	conserved protein, unknown function	-3.2	-3.2
PF3D7_0402000	113,655-116,953(-)	N/A	Plasmodium exported protein (PHISTa), unknown function	-3.1	-3.1
PF3D7_0424000	1,080,176-1,082,321(+)	N/A	Plasmodium exported protein (PHISTc), unknown function	-3.1	-3.1
PF3D7_0426000	1,173,053-1,180,226(-)	VAR	erythrocyte membrane protein 1, PfEMP1	-3.1	-3.1
PF3D7_0619500	819,576-824,325(-)	ACS12	acyl-CoA synthetase	-3.1	-3.1
PF3D7_0621800	890,901-892,882(+)	N/A	nascent polypeptide-associated complex subunit alpha, putative	-3.1	-3.1
PF3D7_0702300	95,444-99,176(+)	STARP	sporozoite threonine and asparagine-rich protein	-3.1	-3.1
PF3D7_0800500	56,352-57,703(-)	RIF	rifin	-3.1*	-3.1
PF3D7_0917600	729,418-732,520(-)	PRP43	pre-mRNA-splicing factor ATP-dependent RNA helicase PRP43, putative	-3.1	-3.1
PF3D7_0936700	1,454,422-1,455,720(+)	N/A	lysophospholipase, putative	-3.1*	-3.1
PF3D7_1003900	177,921-178,870(+)	N/A	dynein attachment factor-domain containing protein, putative	-3.1*	-3.1
PF3D7_1015600	626,211-629,040(-)	HSP60	heat shock protein 60	-3.1	-3.1
PF3D7_1026800	1,121,930-1,124,959(+)	RPS2	40S ribosomal protein S2	-3.1	-3.1
PF3D7_1038800	1,556,587-1,561,332(+)	N/A	RESA-like protein with PHIST and DnaJ domains	-3.1	-3.1
PF3D7_1421600	885,211-888,459(+)	N/A	conserved Plasmodium protein, unknown function	-3.1	-3.1
PF3D7_1459100	2,423,624-2,426,573(+)	N/A	GTP-binding protein, putative	-3.1*	-3.1
PF3D7_API01900	4,581-4,805(+)	RPS17	apicoplast ribosomal protein S17	-3.1*	-3.1
PF3D7_API02100	5,162-5,548(+)	RPS8	apicoplast ribosomal protein S8	-3.1*	-3.1
PF3D7_0412200	541,759-543,070(-)	N/A	conserved Plasmodium protein, unknown function	-3*	-3
PF3D7_0413200	603,166-604,456(-)	RIF	rifin	-3*	-3
PF3D7_0600500	26,557-27,830(+)	RIF	rifin	-3*	-3
PF3D7_0621900	892,883-896,208(-)	SRP68	signal recognition particle subunit SRP68, putative	-3	-3
PF3D7_0702200	91,731-95,602(-)	LPL20	lysophospholipase LPL20	-3	-3
PF3D7_0917800	734,361-736,105(+)	N/A	conserved Plasmodium protein, unknown function	-3	-3
PF3D7_1147400	1,888,273-1,889,408(-)	N/A	COX2 transmembrane domain-containing protein, putative	-3	-3
PF3D7_1206700	300,662-306,899(-)	EIF5	eukaryotic translation initiation factor 5, putative	-3	-3
PF3D7_1347200	1,889,277-1,891,491(-)	NT1	nucleoside transporter 1	-3	-3
PF3D7_1355200	2,190,835-2,194,498(-)	N/A	RAP protein, putative	-3*	-3
PF3D7_1356900	2,262,738-2,265,705(-)	PK5	protein kinase 5	-3	-3
PF3D7_1358900	2,331,698-2,335,247(-)	N/A	GTP-binding protein, putative	-3	-3
PF3D7_1410200	399,105-403,567(+)	CTPS	CTP synthase	-3	-3
PF3D7_1463600	2,580,110-2,580,600(-)	N/A	conserved Plasmodium protein, unknown function	-3*	-3
PF3D7_0107500	303,437-311,928(-)	NCR1	Niemann-Pick type C1-related protein	-2.9	-2.9
PF3D7_0414300	649,273-650,954(-)	N/A	Rab5-interacting protein, putative	-2.9	-2.9
PF3D7_0622400	911,283-912,177(+)	N/A	conserved protein, unknown function	-2.9*	-2.9
PF3D7_0712000	527,338-535,131(-)	VAR	erythrocyte membrane protein 1, PfEMP1	-2.9	-2.9
PF3D7_0712800	581,386-588,923(-)	VAR	erythrocyte membrane protein 1, PfEMP1	-2.9	-2.9
PF3D7_0731100	1,336,751-1,342,768(+)	PTP2	EMP1-trafficking protein	-2.9	-2.9
PF3D7_0811500	579,007-582,905(+)	CARM1	histone-arginine methyltransferase CARM1, putative	-2.9	-2.9
PF3D7_0910000	452,399-455,743(-)	SET4	histone-lysine N-methyltransferase SET4	-2.9*	-2.9
PF3D7_0937500	1,480,947-1,482,211(-)	RIF	rifin	-2.9*	-2.9
PF3D7_1311900	506,640-510,354(+)	vapA	V-type proton ATPase catalytic subunit A	-2.9	-2.9
PF3D7_1351800	2,065,333-2,067,148(+)	N/A	conserved Plasmodium protein, unknown function	-2.9	-2.9
PF3D7_1351800	2,065,333-2,067,148(+)	N/A	conserved Plasmodium protein, unknown function	-2.9	-2.9
PF3D7_1401000	34,693-35,773(-)	GBPH	GBPH protein	-2.9*	-2.9
PF3D7_1408100	296,683-299,101(+)	PMIII	plasmepsin III	-2.9	-2.9
PF3D7_1409600	373,950-377,186(+)	N/A	histidine phosphatase, putative	-2.9	-2.9
PF3D7_1412600	509,238-511,218(-)	DHS	deoxyhypusine synthase	-2.9	-2.9
PF3D7_1440700	1,659,431-1,663,587(-)	AP3M	AP-3 complex subunit mu, putative	-2.9	-2.9
PF3D7_1445100	1,851,252-1,855,162(-)	N/A	histidine--tRNA ligase, putative	-2.9	-2.9
PF3D7_1451100	2,089,730-2,094,221(+)	eEF2	elongation factor 2	-2.9	-2.9
PF3D7_0220700	833,056-834,963(+)	N/A	Plasmodium exported protein (hyp9), unknown function	-2.8	-2.8
PF3D7_0500100	20,929-28,456(+)	VAR	erythrocyte membrane protein 1, PfEMP1	-2.8	-2.8
PF3D7_0902300	101,962-105,349(-)	FIKK9.4	serine/threonine protein kinase, FIKK family	-2.8	-2.8
PF3D7_0915300	646,547-649,563(-)	N/A	heptatricopeptide repeat-containing protein, putative	-2.8	-2.8
PF3D7_0915400	649,973-656,340(-)	PFK9	ATP-dependent 6-phosphofructokinase	-2.8	-2.8
PF3D7_1001300	72,601-74,029(-)	N/A	Plasmodium exported protein (PHISTa), unknown function	-2.8*	-2.8
PF3D7_1116300	617,528-620,150(+)	CYP19C	peptidyl-prolyl cis-trans isomerase	-2.8	-2.8
PF3D7_1144000	1,754,466-1,756,072(+)	RPS21	40S ribosomal protein S21	-2.8	-2.8
PF3D7_1149000	1,948,696-1,969,412(+)	Pf332	antigen 332, DBL-like protein	-2.8	-2.8
PF3D7_1200800	68,555-72,206(-)	FIKK12	serine/threonine protein kinase, FIKK family	-2.8	-2.8
PF3D7_1428100	1,097,756-1,100,391(-)	WBP11	WW domain-binding protein 11, putative	-2.8	-2.8
PF3D7_1456900	2,333,152-2,336,259(+)	N/A	conserved protein, unknown function	-2.8	-2.8
PF3D7_1462900	2,560,998-2,563,920(-)	N/A	AAA ATPase, putative	-2.8	-2.8
PF3D7_1467500	2,754,609-2,757,177(+)	N/A	DNA/RNA-binding protein KIN17, putative	-2.8	-2.8
PF3D7_0221800	871,835-873,795(+)	N/A	hypothetical protein	-2.7*	-2.7
PF3D7_0415100	670,824-672,750(+)	N/A	conserved protein, unknown function	-2.7	-2.7
PF3D7_0610800	453,671-456,422(+)	TK	transketolase	-2.7	-2.7
PF3D7_0617700	741,269-742,406(-)	RIF	rifin	-2.7*	-2.7
PF3D7_0703700	146,573-148,237(-)	N/A	conserved protein, unknown function	-2.7	-2.7
PF3D7_0721400	925,872-928,510(+)	N/A	rhoptry protein, putative	-2.7	-2.7
PF3D7_0732400	1,399,452-1,400,682(-)	RIF	rifin	-2.7*	-2.7
PF3D7_0807300	380,766-383,025(+)	RAB18	ras-related protein Rab-18	-2.7	-2.7
PF3D7_0811100	557,333-560,018(-)	N/A	mitochondrial carrier protein, putative	-2.7*	-2.7
PF3D7_0918300	750,973-752,942(-)	EIF3F	eukaryotic translation initiation factor 3 subunit F, putative	-2.7	-2.7
PF3D7_1010600	419,366-422,371(-)	eIF2beta	eukaryotic translation initiation factor 2 subunit beta	-2.7	-2.7
PF3D7_1133100	1,276,697-1,281,158(+)	N/A	conserved Plasmodium protein, unknown function	-2.7	-2.7
PF3D7_1149100	1,970,810-1,974,642(+)	N/A	Plasmodium exported protein, unknown function	-2.7	-2.7
PF3D7_1149100	1,970,810-1,974,642(+)	N/A	Plasmodium exported protein, unknown function	-2.7	-2.7
PF3D7_1458600	2,406,002-2,410,561(+)	N/A	zinc finger protein, putative	-2.7	-2.7
PF3D7_1463300	2,572,705-2,574,812(+)	N/A	DNA polymerase alpha subunit B, putative	-2.7*	-2.7
PF3D7_1471100	2,903,947-2,907,414(-)	EXP2	exported protein 2	-2.7	-2.7
PF3D7_API02000	4,802-5,158(+)	RPL14	apicoplast ribosomal protein L14	-2.7*	-2.7
PF3D7_API02500	7,040-7,150(+)	RPL36	apicoplast ribosomal protein L36	-2.7*	-2.7
PF3D7_0221700	868,884-871,778(-)	N/A	Plasmodium exported protein, unknown function	-2.6	-2.6
PF3D7_0301500	87,480-90,921(-)	N/A	Plasmodium exported protein, unknown function	-2.6	-2.6
PF3D7_0412300	543,378-545,746(+)	N/A	phosphopantothenoylcysteine synthetase, putative	-2.6*	-2.6
PF3D7_0421200	967,087-968,273(+)	RIF	rifin	-2.6*	-2.6
PF3D7_0625600	1,037,558-1,042,004(+)	PAP	poly(A) polymerase PAP, putative	-2.6	-2.6
PF3D7_0626700	1,074,341-1,076,871(+)	N/A	ATPase	-2.6	-2.6
PF3D7_0627900	1,118,231-1,121,193(+)	POP4	ribonuclease P protein subunit p29, putative	-2.6	-2.6
PF3D7_1034900	1,383,164-1,386,554(+)	MRScyt	methionine--tRNA ligase	-2.6	-2.6
PF3D7_1300100	21,364-28,787(+)	VAR	erythrocyte membrane protein 1, PfEMP1	-2.6	-2.6
PF3D7_1446200	1,892,457-1,895,957(-)	LAP	M17 leucyl aminopeptidase	-2.6	-2.6
PF3D7_1459400	2,432,882-2,435,344(-)	N/A	conserved protein, unknown function	-2.6	-2.6
PF3D7_1464800	2,628,882-2,629,789(+)	N/A	EF-hand calcium-binding domain-containing protein, putative	-2.6*	-2.6
PF3D7_1476100	3,131,104-3,131,637(+)	ETRAMP14.2	early transcribed membrane protein 14.2	-2.6*	-2.6
PF3D7_API01300	1,667-2,239(+)	RPL4	50S ribosomal protein L4, putative	-2.6*	-2.6
PF3D7_0113800	526,530-536,562(+)	N/A	DBL containing protein, unknown function	-2.5	-2.5
PF3D7_0115400	598,465-599,472(+)	N/A	stevor	-2.5*	-2.5
PF3D7_0303600	189,682-190,816(+)	Plrx	plasmoredoxin	-2.5*	-2.5
PF3D7_0322000	928,124-929,640(-)	CYP19A	peptidyl-prolyl cis-trans isomerase	-2.5	-2.5
PF3D7_0527100	1,129,570-1,131,702(-)	UBC13	ubiquitin-conjugating enzyme E2 13	-2.5	-2.5
PF3D7_0527500	1,142,668-1,145,603(+)	HIP	Hsc70-interacting protein	-2.5	-2.5
PF3D7_0619600	824,758-828,098(+)	N/A	conserved Plasmodium protein, unknown function	-2.5*	-2.5
PF3D7_0710300	472,306-474,069(-)	N/A	conserved protein, unknown function	-2.5	-2.5
PF3D7_1010200	404,903-411,445(-)	N/A	DNA2/NAM7 helicase, putative	-2.5	-2.5
PF3D7_1012400	474,731-477,029(-)	HGPRT	hypoxanthine-guanine phosphoribosyltransferase	-2.5	-2.5
PF3D7_1041100	1,635,596-1,636,779(+)	RIF	rifin	-2.5*	-2.5
PF3D7_1134700	1,358,907-1,364,530(-)	RPA2	DNA-directed RNA polymerase I subunit RPA2, putative	-2.5	-2.5
PF3D7_1301500	85,156-87,187(-)	N/A	Plasmodium exported protein (PHISTa), unknown function	-2.5*	-2.5
PF3D7_1302900	154,555-157,791(+)	N/A	conserved protein, unknown function	-2.5	-2.5
PF3D7_1313800	588,141-599,917(-)	N/A	conserved Plasmodium membrane protein, unknown function	-2.5	-2.5
PF3D7_1335600	1,454,260-1,456,075(+)	N/A	WD repeat-containing protein, putative	-2.5	-2.5
PF3D7_1347800	1,911,507-1,912,832(+)	CEP72	centrosomal protein CEP72, putative	-2.5*	-2.5
PF3D7_1431800	1,249,311-1,252,547(+)	E-NTPDase	apyrase, putative	-2.5	-2.5
PF3D7_1461900	2,514,219-2,518,607(+)	N/A	valine--tRNA ligase, putative	-2.5	-2.5
PF3D7_1468700	2,824,250-2,826,936(+)	eIF4A	eukaryotic initiation factor 4A	-2.5	-2.5
PF3D7_API01800	4,178-4,567(+)	RPL16	apicoplast ribosomal protein L16	-2.5*	-2.5
PF3D7_API02200	5,569-6,075(+)	RPL6	apicoplast ribosomal protein L6	-2.5*	-2.5
PF3D7_0111700	443,476-444,682(-)	N/A	conserved protein, unknown function	-2.4*	-2.4
PF3D7_0306800	305,320-308,017(-)	CCT2	T-complex protein 1 subunit beta	-2.4	-2.4
PF3D7_0306900	309,572-312,482(+)	N/A	40S ribosomal protein S23, putative	-2.4	-2.4
PF3D7_0309500	401,933-405,904(+)	AS	asparagine synthetase [glutamine-hydrolyzing], putative	-2.4	-2.4
PF3D7_0400100	28,706-37,677(+)	VAR	erythrocyte membrane protein 1, PfEMP1	-2.4	-2.4
PF3D7_0505800	251,337-253,815(-)	SUMO	small ubiquitin-related modifier	-2.4	-2.4
PF3D7_0525500	1,059,480-1,065,703(-)	N/A	WD repeat-containing protein, putative	-2.4	-2.4
PF3D7_0701600	70,781-72,205(+)	MC-2TM	Pfmc-2TM Maurer's cleft two transmembrane protein	-2.4*	-2.4
PF3D7_0702500	104,012-106,731(-)	N/A	Plasmodium exported protein, unknown function	-2.4	-2.4
PF3D7_0832500	1,402,567-1,403,711(-)	RIF	rifin	-2.4*	-2.4
PF3D7_0920900	855,159-857,745(+)	PRP24	U4/U6 snRNA-associated-splicing factor, putative	-2.4	-2.4
PF3D7_0929700	1,184,754-1,186,269(-)	N/A	conserved Plasmodium protein, unknown function	-2.4*	-2.4
PF3D7_1033400	1,339,140-1,341,120(+)	HAD1	haloacid dehalogenase-like hydrolase	-2.4	-2.4
PF3D7_1100200	32,666-42,386(-)	VAR	erythrocyte membrane protein 1, PfEMP1	-2.4	-2.4
PF3D7_1124000	947,614-951,244(+)	ERO1	endoplasmic reticulum oxidoreductin, putative	-2.4	-2.4
PF3D7_1200700	60,857-65,703(-)	ACS7	acyl-CoA synthetase	-2.4	-2.4
PF3D7_1303200	160,039-162,263(-)	VAMP8	SNARE protein, putative	-2.4*	-2.4
PF3D7_1303200	160,039-162,263(-)	VAMP8	SNARE protein, putative	-2.4*	-2.4
PF3D7_1333600	1,372,985-1,377,791(-)	UTP4	U3 small nucleolar RNA-associated protein 4, putative	-2.4	-2.4
PF3D7_1371700	2,821,078-2,824,446(+)	FIKK13	serine/threonine protein kinase, FIKK family	-2.4*	-2.4
PF3D7_1414100	557,487-562,812(+)	N/A	zinc finger protein, putative	-2.4	-2.4
PF3D7_1416000	643,914-644,989(+)	N/A	conserved Plasmodium protein, unknown function	-2.4*	-2.4
PF3D7_1427400	1,077,001-1,080,178(-)	N/A	conserved Plasmodium membrane protein, unknown function	-2.4	-2.4
PF3D7_1427400	1,077,001-1,080,178(-)	N/A	conserved Plasmodium membrane protein, unknown function	-2.4	-2.4
PF3D7_1453300	2,187,385-2,187,615(+)	N/A	Yos1-like protein, putative	-2.4*	-2.4
PF3D7_0104600	205,812-210,273(+)	N/A	conserved Plasmodium protein, unknown function	-2.3*	-2.3
PF3D7_0220100	803,384-807,811(+)	N/A	DnaJ protein, putative	-2.3	-2.3
PF3D7_0412700	561,183-570,348(-)	VAR	erythrocyte membrane protein 1, PfEMP1	-2.3	-2.3
PF3D7_0507900	327,656-328,316(+)	N/A	conserved Plasmodium protein, unknown function	-2.3	-2.3
PF3D7_0511700	518,405-520,655(+)	CGI121	EKC/KEOPS complex subunit CGI121	-2.3	-2.3
PF3D7_0526800	1,120,104-1,122,685(-)	N/A	conserved Plasmodium protein, unknown function	-2.3	-2.3
PF3D7_0619800	830,916-839,790(-)	N/A	WD repeat-containing protein, putative	-2.3	-2.3
PF3D7_0631800	1,329,771-1,330,963(+)	RIF	rifin	-2.3*	-2.3
PF3D7_0713000	602,141-603,381(+)	RIF	rifin	-2.3*	-2.3
PF3D7_0810700	545,282-547,450(-)	N/A	conserved Plasmodium protein, unknown function	-2.3	-2.3
PF3D7_0813300	655,382-658,303(+)	N/A	NPL domain-containing protein, putative	-2.3	-2.3
PF3D7_0830400	1,293,204-1,295,482(+)	N/A	CRA domain-containing protein, putative	-2.3	-2.3
PF3D7_0935600	1,403,986-1,407,459(+)	GIG	gametocytogenesis-implicated protein	-2.3	-2.3
PF3D7_1001600	85,910-91,177(-)	XL2	exported lipase 2	-2.3	-2.3
PF3D7_1001700	92,437-94,615(-)	N/A	Plasmodium exported protein (PHISTc), unknown function	-2.3	-2.3
PF3D7_1016300	648,012-654,565(-)	GBP130	GBP130 protein	-2.3	-2.3
PF3D7_1018700	744,974-749,556(+)	N/A	conserved Plasmodium protein, unknown function	-2.3	-2.3
PF3D7_1037400	1,481,557-1,486,315(-)	N/A	conserved Plasmodium protein, unknown function	-2.3*	-2.3
PF3D7_1104100	178,821-181,341(-)	SYN13	syntaxin, Qa-SNARE family	-2.3	-2.3
PF3D7_1105300	231,469-234,881(-)	N/A	conserved Plasmodium protein, unknown function	-2.3	-2.3
PF3D7_1112800	486,329-487,666(+)	N/A	conserved protein, unknown function	-2.3*	-2.3
PF3D7_1144300	1,759,227-1,760,663(-)	RPL41	60S ribosomal protein L41	-2.3	-2.3
PF3D7_1149800	2,006,706-2,007,829(+)	RIF	rifin	-2.3*	-2.3
PF3D7_1200300	30,078-31,261(-)	RIF	rifin	-2.3*	-2.3
PF3D7_1200600	45,887-58,295(-)	VAR2CSA	erythrocyte membrane protein 1, PfEMP1	-2.3	-2.3
PF3D7_1218500	725,394-730,447(-)	DRPC	dynamin-like protein, putative	-2.3	-2.3
PF3D7_1223600	962,262-968,275(-)	N/A	conserved Plasmodium protein, unknown function	-2.3	-2.3
PF3D7_1255100	2,238,210-2,239,417(+)	RIF	rifin	-2.3*	-2.3
PF3D7_1326200	1,089,230-1,091,327(-)	N/A	conserved Plasmodium protein, unknown function	-2.3*	-2.3
PF3D7_1352900	2,113,577-2,116,771(-)	N/A	Plasmodium exported protein, unknown function	-2.3	-2.3
PF3D7_1401400	52,256-54,457(-)	ETRAMP14	early transcribed membrane protein 14.1	-2.3	-2.3
PF3D7_1444800	1,843,368-1,846,989(-)	FBPA	fructose-bisphosphate aldolase	-2.3	-2.3
PF3D7_1464000	2,591,296-2,594,206(-)	N/A	YL1 nuclear protein, putative	-2.3	-2.3
PF3D7_API01700	3,507-4,151(+)	RPS3	ribosomal protein S3, putative	-2.3*	-2.3
PF3D7_0102300	104,058-105,792(+)	N/A	Plasmodium exported protein, unknown function	-2.2	-2.2
PF3D7_0322900	965,293-967,150(-)	RPS3A	40S ribosomal protein S3A, putative	-2.2	-2.2
PF3D7_0516200	675,278-677,624(-)	RPS11	40S ribosomal protein S11	-2.2	-2.2
PF3D7_0528200	1,162,969-1,165,509(-)	EIF3E	eukaryotic translation initiation factor 3 subunit E, putative	-2.2	-2.2
PF3D7_0612100	508,686-511,919(-)	EIF3L	eukaryotic translation initiation factor 3 subunit L, putative	-2.2	-2.2
PF3D7_0617600	738,020-739,535(-)	N/A	stevor	-2.2*	-2.2
PF3D7_0703500	133,470-143,247(+)	N/A	erythrocyte membrane-associated antigen	-2.2	-2.2
PF3D7_0822600	996,626-1,000,388(+)	SEC23	protein transport protein SEC23	-2.2	-2.2
PF3D7_0823700	1,041,365-1,042,613(-)	TOM7	mitochondrial import receptor subunit TOM7, putative	-2.2	-2.2
PF3D7_0832200	1,391,454-1,394,200(+)	N/A	Plasmodium exported protein (PHISTa-like), unknown function	-2.2	-2.2
PF3D7_0832200	1,391,454-1,394,200(+)	N/A	Plasmodium exported protein (PHISTa-like), unknown function	-2.2	-2.2
PF3D7_0901900	85,707-88,318(-)	N/A	probable protein, unknown function	-2.2*	-2.2
PF3D7_0937800	1,495,579-1,503,336(-)	VAR	erythrocyte membrane protein 1, PfEMP1	-2.2	-2.2
PF3D7_1013300	515,235-518,137(-)	N/A	conserved Plasmodium protein, unknown function	-2.2	-2.2
PF3D7_1029500	1,204,346-1,204,762(-)	N/A	conserved Plasmodium protein, unknown function	-2.2*	-2.2
PF3D7_1037700	1,495,330-1,496,999(+)	ERH	enhancer of rudimentary homolog, putative	-2.2	-2.2
PF3D7_1040200	1,605,876-1,607,228(+)	N/A	stevor	-2.2*	-2.2
PF3D7_1102700	127,762-130,186(+)	ETRAMP11.1	early transcribed membrane protein 11.1	-2.2	-2.2
PF3D7_1116000	602,440-607,471(-)	RON4	rhoptry neck protein 4	-2.2	-2.2
PF3D7_1307000	324,598-326,786(-)	RRP40	exosome complex component RRP40, putative	-2.2	-2.2
PF3D7_1353600	2,145,221-2,147,873(-)	ERD2	ER lumen protein retaining receptor	-2.2	-2.2
PF3D7_1405500	190,754-192,994(+)	CBWD1	COBW domain-containing protein 1, putative	-2.2	-2.2
PF3D7_1408300	312,569-313,296(+)	N/A	conserved Plasmodium protein, unknown function	-2.2*	-2.2
PF3D7_1445800	1,878,658-1,882,577(-)	N/A	conserved Plasmodium membrane protein, unknown function	-2.2*	-2.2
PF3D7_1475700	3,117,392-3,118,951(+)	N/A	tubulin epsilon chain, putative	-2.2*	-2.2
PF3D7_0208800	358,084-360,086(+)	N/A	protein P22, putative	-2.1	-2.1
PF3D7_0501600	83,760-85,512(-)	RAP2	rhoptry-associated protein 2	-2.1	-2.1
PF3D7_0502000	97,199-102,279(+)	VPS11	vacuolar protein sorting-associated protein 11, putative	-2.1	-2.1
PF3D7_0621200	871,089-873,059(-)	PDX1	pyridoxine biosynthesis protein PDX1	-2.1	-2.1
PF3D7_0626000	1,048,453-1,055,207(-)	N/A	conserved Plasmodium protein, unknown function	-2.1	-2.1
PF3D7_0712300	542,906-550,520(-)	VAR	erythrocyte membrane protein 1, PfEMP1	-2.1	-2.1
PF3D7_0731300	1,348,427-1,351,829(+)	PfG174	Plasmodium exported protein (PHISTb), unknown function	-2.1	-2.1
PF3D7_0732200	1,390,711-1,392,043(+)	RIF	rifin	-2.1*	-2.1
PF3D7_0823100	1,018,071-1,021,346(-)	N/A	RWD domain-containing protein, putative	-2.1	-2.1
PF3D7_0900200	29,797-31,157(-)	RIF	rifin	-2.1	-2.1
PF3D7_0902800	120,969-125,252(-)	SERA9	serine repeat antigen 9	-2.1	-2.1
PF3D7_0903400	151,318-161,672(-)	DDX60	ATP-dependent RNA helicase DDX60, putative	-2.1	-2.1
PF3D7_0923000	938,929-940,716(-)	RPB3	DNA-directed RNA polymerase II subunit RPB3, putative	-2.1	-2.1
PF3D7_0932800	1,302,916-1,308,589(-)	CSE1	importin alpha re-exporter, putative	-2.1	-2.1
PF3D7_1006800	276,414-280,198(+)	GBP2	G-strand-binding protein 2	-2.1	-2.1
PF3D7_1012800	492,014-496,309(+)	N/A	conserved Plasmodium protein, unknown function	-2.1*	-2.1
PF3D7_1012900	495,293-499,172(-)	ATG18	autophagy-related protein 18	-2.1	-2.1
[truncated: 3,395 more rows]

## Sheet: d
Supplementary Table 2d. List of 672 common differentially expressed genes between gametocyte stage II & V
[truncated: 674 more rows]

[truncated: 11 more sheets: e, f, g, h, i, j, k, l, m, n, o]
