# Supplementary material for: Transcriptomic approaches for identifying potential transmission blocking vaccine candidates in Plasmodium falciparum: a review of current knowledge and future directions
Source: 3 Biotech. 2023 Sep 12;13(10):344. doi: 10.1007/s13205-023-03752-3 (PMC10497465; doi:10.1007/s13205-023-03752-3)
Supplement: Supplementary file 3 — Supplementary Table3 (XLSX 16 KB) [file 13205_2023_3752_MOESM3_ESM.xlsx]

## Sheet: Sheet1
3 Biotech
Transcriptomic approaches for identifying potential transmission blocking vaccine candidates in Plasmodium falciparum: A review of current knowledge and future directions
Gutthedhar Varijakshi1, Mallya Divya1, Akshay Pramod Ware2, Bobby Paul2, and Abdul Vahab Saadi1,*
1Department of Biotechnology, Manipal School of Life Sciences, Manipal Academy of Higher Education, Manipal 576104, Karnataka, India
2Department of Bioinformatics, Manipal School of Life Sciences, Manipal Academy of Higher Education, Manipal 576104, Karnataka, India
*Corresponding author: saadi.a@manipal.edu
Supplementary Table 3 Expression levels of genes with known roles in P. falciparum transmission across the three sexual stages
				Fold Change Values
Gene ID	Genomic Co-ordinates	Gene Name or Symbol	Product Description	G II (log 2)	G II (log 10)	G V (log 2)	G V (log 10)	Ookinete (log 2)	Ookinete (log 10)	FG (log 2)	FG (log 10)	MG (log 2)	MG (log 10)
PF3D7_0302100	112,158-118,863(+)	SRPK1	serine/threonine protein kinase	-6.5	N/A	0	N/A	2.8	0.447158	-6.8	N/A	6.8	0.832509
PF3D7_0406200	328,473-330,639(+)	Pfs16	parasitophorous vacuole membrane protein S16	206.7	2.31534	66.3	1.82151	89.7	1.95279	0	N/A	0	N/A
PF3D7_0525400	1,057,597-1,059,130(+)	N/A	7-helix-1 protein	2.1	0.322219	10.7	1.02938	6.2	0.792392	2.4	0.380211	-2.4	N/A
PF3D7_0603600	140,777-149,585(-)	N/A	AT-rich interactive domain-containing protein, putative	0	N/A	24.3	1.38561	15.5	1.19033	-4.5	N/A	4.5	0.653213
PF3D7_0615500	642,699-646,241(+)	CRK5	cdc2-related protein kinase 5	-5.4	N/A	0	N/A	13.5	1.13033	-4.7	N/A	4.7	0.672098
PF3D7_0717500	755,098-758,456(+)	CDPK4	calcium-dependent protein kinase 4	-8	N/A	-2	N/A	3.5	0.544068	-33.7	N/A	33.7	1.52763
PF3D7_0721700	935,116-937,312(+)	PSOP1	secreted ookinete protein, putative	4.1	0.612784	30.1	1.47857	315.7	2.49927	5.3	0.724276	-5.3	N/A
PF3D7_0816300	751,942-756,173(-)	HAP2P	male gamete fusion factor HAP2P	0	N/A	5.5	0.740363	8.1	0.908485	-18.5	N/A	18.5	1.26717
PF3D7_0817900	816,742-818,583(-)	HMGB2	high mobility group protein B2	7.9	0.897627	30.2	1.48001	10.6	1.02531	12.4	1.09342	-12.4	N/A
PF3D7_0936600	1,445,945-1,448,525(+)	GEXP5	gametocyte exported protein 5	2.2	0.342423	11.9	1.07555	4	0.60206	2.4	0.380211	-2.4	N/A
PF3D7_1014200	560,538-563,353(+)	HAP2	male gamete fusion factor HAP2	0	N/A	0	N/A	5	0.69897	-72.3	N/A	72.3	1.85914
PF3D7_1102500	118,504-122,768(-)	GEXP02	gametocyte exported protein 2	2.2	0.342423	3.9	0.591065	20	1.30103	-11.7	N/A	11.7	1.06819
PF3D7_1113900	534,973-536,499(-)	MAPK2	mitogen-activated protein kinase 2	0	N/A	10.6	1.02531	46.1	1.6637	-13.2	N/A	13.2	1.12057
PF3D7_1134600	1,350,158-1,358,171(-)	ZNF4	CCCH-type zinc finger protein ZNF4	0	N/A	8.1	0.908485	17.6	1.24551	0	N/A	0	N/A
PF3D7_1216500	656,653-658,519(-)	MDV1	male development gene 1	143.5	2.15685	403.2	2.60552	498.5	2.69767	0	N/A	0	N/A
PF3D7_1234400	1,436,790-1,439,349(-)	MiGS	microgamete surface protein MiGS, putative	0	N/A	8.6	0.934498	2.5	0.39794	0	N/A	0	N/A
PF3D7_1241400	1,759,687-1,768,105(-)	N/A	RNA-binding protein, putative	0	N/A	37.6	1.57519	152.9	2.18441	0	N/A	0	N/A
PF3D7_1250100	2,045,070-2,054,429(-)	G377	osmiophilic body protein G377	0	N/A	20.9	1.32015	249.9	2.39777	33.1	1.51983	-33.1	N/A
PF3D7_1302100	120,233-122,716(-)	G27/25	gamete antigen 27/25	10.2	1.0086	5.3	0.724276	2.2	0.342423	0	N/A	0	N/A
PF3D7_1426500	1,027,682-1,030,025(-)	ABCG2	ABC transporter G family member 2	0	N/A	30.5	1.4843	25.4	1.40483	39	1.59106	-39	N/A
PF3D7_1449000	2,004,406-2,005,456(-)	GEST	gamete egress and sporozoite traversal protein, putative	17.7	1.24797	53.2	1.72591	1048.9	3.02073	0	N/A	0	N/A
PF3D7_1451600	2,115,436-2,118,190(-)	LAP5	LCCL domain-containing protein	0	N/A	14.5	1.16137	103.2	2.01368	10.7	1.02938	-10.7	N/A
PF3D7_1469900	2,866,150-2,868,183(+)	MGET	protein MGET	0	N/A	15.1	1.17898	57.7	1.76118	-56.1	N/A	56.1	1.74896
PF3D7_1477300	3,178,340-3,181,155(+)	Pfg14-744	Plasmodium exported protein (PHIST), unknown function	14.8	1.17026	8.1	0.908485	10.7	1.02938	-7.8	N/A	7.8	0.892095
PF3D7_1477700	3,201,236-3,204,592(+)	Pfg14-748	Plasmodium exported protein (PHISTa), unknown function	23	1.36173	35.2	1.54654	42.5	1.62839	-224.3	N/A	224.3	2.35083
